# Supplementary material for: Phase Partitioning of GM1 and Its Bodipy-Labeled Analog Determine Their Different Binding to Cholera Toxin
Source: Front Physiol. 2017 May 9;8:252. doi: 10.3389/fphys.2017.00252 (PMC5422513; doi:10.3389/fphys.2017.00252)
Supplement: Supplementary file 4 [file DataSheet1.ZIP]

Archive with 14 entries (11 files):
- GM1/
- GM1/gm1.gro
- __MACOSX/
- __MACOSX/GM1/
- __MACOSX/GM1/._gm1.gro
- GM1/gm1.itp
- __MACOSX/GM1/._gm1.itp
- GM1/gm1.pdb
- __MACOSX/GM1/._gm1.pdb
- GM1/membrane1.top
- __MACOSX/GM1/._membrane1.top
- GM1/OPLSaa.db
- __MACOSX/GM1/._OPLSaa.db
- __MACOSX/._GM1
