# Supplementary material for: Phase Partitioning of GM1 and Its Bodipy-Labeled Analog Determine Their Different Binding to Cholera Toxin
Source: Front Physiol. 2017 May 9;8:252. doi: 10.3389/fphys.2017.00252 (PMC5422513; doi:10.3389/fphys.2017.00252)
Supplement: Supplementary file 4 [file DataSheet1.ZIP › GM1/gm1.gro]

POPC bilayer
  237
    1GL1    HOA    1   1.954   2.490  11.376
    1GL1     OA    2   1.867   2.500  11.338
    1GL1     CA    3   1.846   2.385  11.260
    1GL1    HA1    4   1.834   2.298  11.325
    1GL1    HA2    5   1.753   2.397  11.205
    1GL1     CB    6   1.964   2.366  11.163
    1GL1     HB    7   1.936   2.286  11.094
    1GL1     OD    8   1.979   2.487  11.087
    1GL1     CE    9   2.077   2.478  10.989
    1GL1     HE   10   2.061   2.391  10.925
    1GL1    O11   11   2.084   2.592  10.911
    2GM1    C12   12   1.975   2.613  10.822
    2GM1   H121   13   1.933   2.519  10.786
    2GM1   H122   14   1.894   2.667  10.871
    3GL1     CF   15   2.213   2.468  11.060
    3GL1     OF   16   2.318   2.471  10.965
    3GL1    HOF   17   2.299   2.546  10.911
    3GL1     HF   18   2.224   2.552  11.129
    3GL1     CG   19   2.218   2.335  11.136
    3GL1     OG   20   2.342   2.330  11.204
    3GL1    HOG   21   2.405   2.363  11.140
    3GL1     HG   22   2.214   2.252  11.064
    3GL1     CH   23   2.098   2.323  11.233
    3GL1     OX   24   2.128   2.403  11.348
    3GA2     CM   25   2.151   2.323  11.459
    3GL1     HH   26   2.086   2.218  11.259
    4GM1    C13   27   2.039   2.691  10.706
    4GM1    H13   28   2.127   2.636  10.672
    4GM1     N1   29   2.082   2.818  10.761
    4GM1     HN   30   2.022   2.857  10.832
    4GM1    C14   31   1.947   2.715  10.584
    4GM1    OSM   32   1.832   2.785  10.627
    4GM1    HSM   33   1.789   2.820  10.551
    4GM1    H14   34   1.996   2.777  10.509
    4GM1    C17   35   1.906   2.585  10.514
    4GM1   H171   36   1.970   2.500  10.534
    4GM1    C18   37   1.800   2.568  10.433
    4GM1   H181   38   1.735   2.652  10.412
    4GM1    C19   39   1.762   2.437  10.367
    4GM1   H191   40   1.659   2.415  10.398
    4GM1   H192   41   1.823   2.355  10.406
    4GM1    C20   42   1.768   2.442  10.214
    4GM1   H201   43   1.724   2.535  10.178
    4GM1   H202   44   1.706   2.362  10.174
    4GM1    C21   45   1.910   2.426  10.157
    4GM1   H211   46   1.951   2.330  10.190
    4GM1   H212   47   1.977   2.503  10.196
    4GM1    C22   48   1.911   2.431  10.003
    4GM1   H221   49   1.895   2.533   9.970
    4GM1   H222   50   1.827   2.373   9.965
    4GM1    C23   51   2.039   2.375   9.939
    4GM1   H231   52   2.051   2.271   9.971
    4GM1   H232   53   2.127   2.428   9.976
    4GM1    C24   54   2.035   2.381   9.786
    4GM1   H241   55   2.063   2.481   9.752
    4GM1   H242   56   1.932   2.366   9.753
    4GM1    C25   57   2.121   2.274   9.716
    4GM1   H251   58   2.099   2.275   9.609
    4GM1   H252   59   2.090   2.176   9.751
    4GM1    C26   60   2.273   2.289   9.735
    4GM1   H261   61   2.320   2.201   9.693
    4GM1   H262   62   2.298   2.289   9.841
    4GM1    C27   63   2.331   2.414   9.667
    4GM1   H271   64   2.301   2.503   9.721
    4GM1   H272   65   2.289   2.423   9.567
    4GM1    C28   66   2.485   2.408   9.659
    4GM1   H281   67   2.516   2.323   9.598
    4GM1   H282   68   2.523   2.388   9.759
    4GM1    C29   69   2.551   2.537   9.608
    4GM1   H291   70   2.649   2.545   9.655
    4GM1   H292   71   2.495   2.624   9.643
    4GM1    C30   72   2.573   2.544   9.456
    4GM1   H301   73   2.634   2.461   9.423
    4GM1   H302   74   2.630   2.634   9.434
    4GM1    C31   75   2.444   2.548   9.373
    4GM1   H311   76   2.375   2.624   9.411
    4GM1   H312   77   2.465   2.572   9.269
    4GM1   H313   78   2.393   2.452   9.374
    4GM1    C32   79   2.172   2.897  10.705
    4GM1    O33   80   2.242   2.862  10.610
    4GM1    C36   81   2.200   3.034  10.767
    4GM1   H361   82   2.127   3.055  10.846
    4GM1   H362   83   2.181   3.106  10.688
    4GM1    C37   84   2.343   3.047  10.822
    4GM1   H371   85   2.413   2.987  10.764
    4GM1   H372   86   2.348   3.005  10.923
    4GM1    C38   87   2.395   3.193  10.826
    4GM1   H381   88   2.497   3.192  10.866
    4GM1   H382   89   2.336   3.251  10.897
    4GM1    C39   90   2.396   3.264  10.690
    4GM1   H391   91   2.451   3.357  10.699
    4GM1   H392   92   2.295   3.293  10.662
    4GM1    C40   93   2.457   3.179  10.578
    4GM1   H401   94   2.397   3.089  10.564
    4GM1   H402   95   2.556   3.144  10.607
    4GM1    C41   96   2.466   3.251  10.443
    4GM1   H411   97   2.541   3.330  10.448
    4GM1   H412   98   2.371   3.301  10.421
    4GM1    C42   99   2.498   3.153  10.330
    4GM1   H421  100   2.416   3.081  10.321
    4GM1   H422  101   2.586   3.094  10.357
    4GM1    C43  102   2.522   3.220  10.194
    4GM1   H431  103   2.610   3.285  10.202
    4GM1   H432  104   2.438   3.284  10.169
    4GM1    C44  105   2.544   3.115  10.084
    4GM1   H441  106   2.451   3.060  10.067
    4GM1   H442  107   2.616   3.041  10.119
    4GM1    C45  108   2.595   3.173   9.952
    4GM1   H451  109   2.617   3.091   9.885
    4GM1   H452  110   2.690   3.224   9.970
    4GM1    C46  111   2.497   3.269   9.883
    4GM1   H461  112   2.488   3.361   9.941
    4GM1   H462  113   2.397   3.224   9.883
    4GM1    C47  114   2.536   3.301   9.738
    4GM1   H471  115   2.456   3.361   9.693
    4GM1   H472  116   2.539   3.209   9.680
    4GM1    C48  117   2.670   3.375   9.725
    4GM1   H481  118   2.748   3.319   9.776
    4GM1   H482  119   2.663   3.471   9.776
    4GM1    C49  120   2.715   3.396   9.580
    4GM1   H491  121   2.725   3.299   9.531
    4GM1   H492  122   2.815   3.440   9.581
    4GM1    C50  123   2.622   3.487   9.498
    4GM1   H501  124   2.603   3.579   9.553
    4GM1   H502  125   2.526   3.438   9.485
    4GM1    C51  126   2.682   3.520   9.361
    4GM1   H511  127   2.778   3.570   9.374
    4GM1   H512  128   2.702   3.428   9.306
    4GM1    C52  129   2.590   3.611   9.278
    4GM1   H521  130   2.495   3.562   9.258
    4GM1   H522  131   2.570   3.704   9.329
    4GM1   H523  132   2.636   3.634   9.182
    5GA2     C1  133   2.203   2.408  11.578
    5GA2     O1  134   2.326   2.464  11.536
    5GA2    HO1  135   2.325   2.459  11.441
    5GA2     H1  136   2.132   2.488  11.598
    5GA2     C2  137   2.218   2.318  11.704
    5GA2     O2  138   2.245   2.395  11.821
    5GA2    CO2  139   2.337   2.337  11.916
    5GA2     H2  140   2.299   2.246  11.684
    5GA2     C3  141   2.086   2.241  11.726
    5GA2     O3  142   1.988   2.339  11.759
    5GN3    CO3  143   1.941   2.328  11.893
    5GA2     H3  144   2.095   2.165  11.804
    5GA2     C4  145   2.045   2.165  11.599
    5GA2     H4  146   2.123   2.093  11.575
    5GA2     O4  147   2.031   2.260  11.494
    5GA2     C5  148   1.912   2.089  11.612
    5GA2    H51  149   1.829   2.159  11.622
    5GA2    H52  150   1.912   2.027  11.702
    5GA2     O5  151   1.894   2.007  11.498
    5GA2    HO5  152   1.959   1.938  11.503
    5GA2     H6  153   2.226   2.247  11.435
    5GN3     C1  154   1.842   2.446  11.910
    5GN3     N2  155   1.925   2.568  11.926
    5GN3    HN2  156   1.968   2.595  11.840
    5GN3     H1  157   1.787   2.455  11.816
    5GN3     C2  158   1.734   2.424  12.022
    5GN3     O2  159   1.613   2.494  11.993
    5GA4    CT2  160   1.617   2.632  12.015
    5GN3     H2  161   1.770   2.447  12.122
    5GN3     C3  162   1.690   2.276  12.034
    5GN3     O3  163   1.600   2.251  11.928
    5GN3    HO3  164   1.559   2.335  11.911
    5GN3     H3  165   1.636   2.262  12.128
    5GN3     C4  166   1.812   2.182  12.029
    5GN3     H4  167   1.881   2.207  12.110
    5GN3     O4  168   1.875   2.203  11.904
    5GN3     C5  169   1.780   2.032  12.036
    5GN3    H51  170   1.730   2.000  11.944
    5GN3    H52  171   1.713   2.011  12.119
    5GN3     O5  172   1.900   1.960  12.053
    5GN3    HO5  173   1.972   2.012  12.017
    5GN3     H6  174   2.023   2.333  11.965
    5GN3     C7  175   1.977   2.624  12.037
    5GN3     O7  176   1.945   2.594  12.151
    5GN3     C8  177   2.077   2.737  12.017
    5GN3    H81  178   2.116   2.740  11.915
    5GN3    H82  179   2.162   2.723  12.085
    5GN3    H83  180   2.031   2.832  12.041
    5GA4     C1  181   1.479   2.691  11.979
    5GA4     O1  182   1.450   2.684  11.841
    5GA4    HO1  183   1.381   2.746  11.826
    5GA4     H1  184   1.402   2.637  12.035
    5GA4     C2  185   1.474   2.842  12.013
    5GA4     O2  186   1.339   2.885  11.998
    5GA4    HO2  187   1.287   2.828  12.053
    5GA4     H2  188   1.538   2.897  11.945
    5GA4     C3  189   1.521   2.870  12.158
    5GA4     O3  190   1.418   2.827  12.246
    5GA4    HO3  191   1.351   2.894  12.245
    5GA4     H3  192   1.535   2.977  12.172
    5GA4     C4  193   1.655   2.797  12.183
    5GA4     H4  194   1.731   2.842  12.118
    5GA4     O4  195   1.642   2.658  12.150
    5GA4     C5  196   1.706   2.805  12.327
    5GA4    H51  197   1.657   2.730  12.390
    5GA4    H52  198   1.683   2.903  12.371
    5GA4     O5  199   1.846   2.787  12.329
    5GA4    HO5  200   1.868   2.706  12.282
    5GA4     H6  201   1.693   2.678  11.952
    5NE5     C1  202   2.338   2.427  12.042
    5NE5    H11  203   2.236   2.442  12.078
    5NE5     C7  204   2.714   2.525  12.130
    5NE5    H12  205   2.390   2.375  12.123
    5NE5     C2  206   2.407   2.562  12.016
    5NE5     O2  207   2.421   2.637  12.135
    5NE5    HO2  208   2.515   2.640  12.155
    5NE5     H2  209   2.343   2.620  11.948
    5NE5     C3  210   2.544   2.543  11.949
    5NE5     N3  211   2.635   2.471  12.038
    5NE5    HN3  212   2.633   2.370  12.027
    5NE5     H3  213   2.586   2.640  11.923
    5NE5     C4  214   2.524   2.458  11.821
    5NE5     H4  215   2.452   2.509  11.757
    5NE5     O4  216   2.470   2.332  11.860
    5NE5     C5  217   2.650   2.434  11.735
    5NE5    H51  218   2.737   2.414  11.798
    5NE5    C52  219   2.680   2.550  11.636
    5NE5     O5  220   2.623   2.317  11.662
    5NE5    HO5  221   2.557   2.272  11.714
    5NE5    CO6  222   2.298   2.193  11.960
    5NE5     O6  223   2.711   2.645  12.157
    5NE5     C6  224   2.803   2.430  12.210
    5NE5    H71  225   2.891   2.483  12.246
    5NE5    H72  226   2.835   2.346  12.149
    5NE5    H73  227   2.749   2.392  12.297
    5NE5    O11  228   2.205   2.175  12.039
    5NE5    O12  229   2.338   2.096  11.896
    5NE5    CG3  230   2.801   2.523  11.545
    5NE5    H32  231   2.592   2.570  11.576
    5NE5    OG2  232   2.717   2.667  11.704
    5NE5    HG2  233   2.780   2.708  11.644
    5NE5   HG11  234   2.888   2.494  11.604
    5NE5   HG12  235   2.780   2.442  11.475
    5NE5    OG3  236   2.830   2.643  11.474
    5NE5    HG3  237   2.757   2.661  11.416
  11.91894  12.67589  17.75608
