# Supplementary material for: Phase Partitioning of GM1 and Its Bodipy-Labeled Analog Determine Their Different Binding to Cholera Toxin
Source: Front Physiol. 2017 May 9;8:252. doi: 10.3389/fphys.2017.00252 (PMC5422513; doi:10.3389/fphys.2017.00252)
Supplement: Supplementary file 4 [file DataSheet1.ZIP › GM1/gm1.itp]

; 
;
;
;      25
;       \  
;        24  26  4
;         \ /   /
; 21-20   23   3-2-1
;     \  /  \ / \                      1  1  1  1  1  1  1  1  
;   22-19    6   5       88   89 94 95 00 01 06 07 12 13 18 19 125 124 130
;       |    |\            \  /  \  /  \  /  \  /  \  /  \  /  \  /     |
;   18-15    8 7      85    87    93    99    105   111   117   123   129-131
;     /  \  /           \  /  \  /  \  /  \  /  \  /  \  /  \  /  \   /  \	
; 17-16   9  30    80 83 84    90    96    102   108   114   120   126    132
;        / \   \   || | /  \  /  \  /  \ 1/ 1\ 1/ 1\ 1/ 1\ 1/ 1\   /  \
;       11  10  29-79-81   86 91 92 97 98 03 04 09 10 15 16 21 22?127 128
;        \     /     /           
;         12-27-28 82 38  43 44 49 50 55 56 61 62 67  68 73  74   
;        /  \  \       |   \  /  \  /  \  /  \  /  \  /  \  /    
;       13  14  31-35=37    42    48    54    60    66    72   78
;              /|  |    \  /  \  /  \  /  \  /  \  /  \  /  \  /  
;            34 32 36    39    45    51    57    63    69    75    
;               |       /  \  /  \  /  \  /  \  /  \  /  \  /  \ 
;               33     40 41 46 47 52 53 58 59 64 65 70  71 76  77
;
;
;
;
;
[ moleculetype ]
; Name   nrexcl
GM1     3

[ atoms ]
;   nr    type   resnr  residu    atom    cgnr        charge     mass
     1     opls_155  1    GL1     HOA       0         0.418     1.0000 
     2     opls_167  1    GL1      OA       0        -0.683    16.0000
     3     opls_136  1    GL1      CA       0         0.145    12.0000
     4     opls_140  1    GL1     HA1       0         0.060     1.0000
     5     opls_140  1    GL1     HA2       0         0.060     1.0000
     6     opls_136  1    GL1      CB       1         0.060    12.0000
     7     opls_140  1    GL1      HB       1         0.060     1.0000
     8     opls_180  1    GL1      OD       1        -0.400    16.0000
     9     opls_189  1    GL1      CE       1         0.400    12.0000
    10     opls_140  1    GL1      HE       1         0.100     1.0000 
    11     opls_180  1    GL1     O11       1        -0.400    16.0000	
;
    12     opls_136  2    GM1     C12       1         0.060    12.0000
    13     opls_140  2    GM1    H121       1         0.060     1.0000 
    14     opls_140  2    GM1    H122       1         0.060     1.0000
; 
    15     opls_136  3    GL1      CF       2         0.205    12.0000
    16     opls_154  3    GL1      OF       2        -0.700    16.0000
    17     opls_155  3    GL1     HOF       2         0.435     1.0000 
    18     opls_140  3    GL1      HF       2         0.060     1.0000 
    19     opls_136  3    GL1      CG       3         0.205    12.0000
    20     opls_154  3    GL1      OG       3        -0.700    16.0000	
    21     opls_155  3    GL1     HOG       3         0.435     1.0000  
    22     opls_140  3    GL1      HG       3         0.060     1.0000 
    23     opls_136  3    GL1      CH       4         0.090    12.0000 
    24     opls_180  3    GL1      OX       4        -0.400    16.0000	
    25     opls_189  3    GA2      CM       4         0.400     1.0000 
    26     opls_140  3    GL1      HH       4         0.060     1.0000
 ;
    27     opls_136  4    GM1     C13       5         0.0940   12.0000 
    28     opls_140  4    GM1     H13       5         0.0828    1.0000 
    29     opls_238  4    GM1     N1        5        -0.6122   14.0000
    30     opls_241  4    GM1     HN        5         0.3299    1.0000
    31     opls_136  4    GM1     C14       6         0.4740   12.0000
    32     opls_154  4    GM1     OSM       6        -0.7379   16.0000
    33     opls_155  4    GM1     HSM       6         0.4278    1.0000 
    34     opls_140  4    GM1     H14       6        -0.0628    1.0000 
    35     opls_141  4    GM1     C17       7        -0.3300   12.0000 
    36     opls_140  4    GM1    H171       7         0.1287    1.0000 
    37     opls_141  4    GM1     C18       7        -0.0553   12.0000 
    38     opls_140  4    GM1    H181       7         0.1291    1.0000 
    39     CL2       4    GM1     C19       8        -0.0350   12.0000	
    40     HLC       4    GM1    H191       8         0.0307    1.0000
    41     HLC       4    GM1    H192       8         0.0307    1.0000 
    42     CL2       4    GM1     C20       9        -0.120    12.0000	
    43     HLC       4    GM1    H201       9         0.060     1.0000
    44     HLC       4    GM1    H202       9         0.060     1.0000
    45     CL2       4    GM1     C21      10        -0.120    12.0000
    46     HLC       4    GM1    H211      10         0.060     1.0000
    47     HLC       4    GM1    H212      10         0.060     1.0000 
    48     CL2       4    GM1     C22      11        -0.120    12.0000	
    49     HLC       4    GM1    H221      11         0.060     1.0000
    50     HLC       4    GM1    H222      11         0.060     1.0000
    51     CL2       4    GM1     C23      12        -0.120    12.0000	
    52     HLC       4    GM1    H231      12         0.060     1.0000
    53     HLC       4    GM1    H232      12         0.060     1.0000
    54     CL2       4    GM1     C24      13        -0.120    12.0000	
    55     HLC       4    GM1    H241      13         0.060     1.0000
    56     HLC       4    GM1    H242      13         0.060     1.0000
    57     CL2       4    GM1     C25      14        -0.120    12.0000	
    58     HLC       4    GM1    H251      14         0.060     1.0000
    59     HLC       4    GM1    H252      14         0.060     1.0000
    60     CL2       4    GM1     C26      15        -0.120    12.0000	
    61     HLC       4    GM1    H261      15         0.060     1.0000
    62     HLC       4    GM1    H262      15         0.060     1.0000
    63     CL2       4    GM1     C27      16        -0.120    12.0000	
    64     HLC       4    GM1    H271      16         0.060     1.0000
    65     HLC       4    GM1    H272      16         0.060     1.0000
    66     CL2       4    GM1     C28      17        -0.120    12.0000
    67     HLC       4    GM1    H281      17         0.060     1.0000
    68     HLC       4    GM1    H282      17         0.060     1.0000
    69     CL2       4    GM1     C29      18        -0.120    12.0000	
    70     HLC       4    GM1    H291      18         0.060     1.0000
    71     HLC       4    GM1    H292      18         0.060     1.0000
    72     CL2       4    GM1     C30      19        -0.120    12.0000	
    73     HLC       4    GM1    H301      19         0.060     1.0000
    74     HLC       4    GM1    H302      19         0.060     1.0000
    75     CL2       4    GM1     C31      20        -0.180    12.0000
    76     HLC       4    GM1    H311      20         0.060     1.0000
    77     HLC       4    GM1    H312      20         0.060     1.0000
    78     HLC       4    GM1    H313      20         0.060     1.0000
    79     opls_235  4    GM1     C32      21         0.8011   12.0000       
    80     opls_236  4    GM1     O33      21        -0.6195   16.0000         
    81     CL2       4    GM1     C36      22        -0.2469   12.0000	
    82     HLC       4    GM1    H361      22         0.0854    1.0000
    83     HLC       4    GM1    H362      22         0.0854    1.0000
    84     CL2       4    GM1     C37      23        -0.120    12.0000	
    85     HLC       4    GM1    H371      23         0.060     1.0000
    86     HLC       4    GM1    H372      23         0.060     1.0000
    87     CL2       4    GM1     C38      24        -0.120    12.0000	
    88     HLC       4    GM1    H381      24         0.060     1.0000
    89     HLC       4    GM1    H382      24         0.060     1.0000
    90     CL2       4    GM1     C39      25        -0.120    12.0000	
    91     HLC       4    GM1    H391      25         0.060     1.0000
    92     HLC       4    GM1    H392      25         0.060     1.0000
    93     CL2       4    GM1     C40      26        -0.120    12.0000	
    94     HLC       4    GM1    H401      26         0.060     1.0000
    95     HLC       4    GM1    H402      26         0.060     1.0000
    96     CL2       4    GM1     C41      27        -0.120    12.0000 
    97     HLC       4    GM1    H411      27         0.060     1.0000
    98     HLC       4    GM1    H412      27         0.060     1.0000
    99     CL2       4    GM1     C42      28        -0.120    12.0000	
   100     HLC       4    GM1    H421      28         0.060     1.0000
   101     HLC       4    GM1    H422      28         0.060     1.0000
   102     CL2       4    GM1     C43      29        -0.120    12.0000	
   103     HLC       4    GM1    H431      29         0.060     1.0000
   104     HLC       4    GM1    H432      29         0.060     1.0000
   105     CL2       4    GM1     C44      30        -0.120    12.0000	
   106     HLC       4    GM1    H441      30         0.060     1.0000
   107     HLC       4    GM1    H442      30         0.060     1.0000
   108     CL2       4    GM1     C45      31        -0.120    12.0000	
   109     HLC       4    GM1    H451      31         0.060     1.0000
   110     HLC       4    GM1    H452      31         0.060     1.0000
   111     CL2       4    GM1     C46      32        -0.120    12.0000	
   112     HLC       4    GM1    H461      32         0.060     1.0000
   113     HLC       4    GM1    H462      32         0.060     1.0000
   114     CL2       4    GM1     C47      33        -0.120    12.0000	
   115     HLC       4    GM1    H471      33         0.060     1.0000
   116     HLC       4    GM1    H472      33         0.060     1.0000
   117     CL2       4    GM1     C48      34        -0.120    12.0000	
   118     HLC       4    GM1    H481      34         0.060     1.0000
   119     HLC       4    GM1    H482      34         0.060     1.0000
   120     CL2       4    GM1     C49      35        -0.120    12.0000	
   121     HLC       4    GM1    H491      35         0.060     1.0000
   122     HLC       4    GM1    H492      35         0.060     1.0000
   123     CL2       4    GM1     C50      36        -0.120    12.0000	
   124     HLC       4    GM1    H501      36         0.060     1.0000
   125     HLC       4    GM1    H502      36         0.060     1.0000
   126     CL2       4    GM1     C51      37        -0.120    12.0000
   127     HLC       4    GM1    H511      37         0.060     1.0000
   128     HLC       4    GM1    H512      37         0.060     1.0000
   129     CL2       4    GM1     C52      38        -0.180    12.0000
   130     HLC       4    GM1    H521      38         0.060     1.0000
   131     HLC       4    GM1    H522      38         0.060     1.0000
   132     HLC       4    GM1    H523      38         0.060     1.0000
;
;
;      143
;        \  
;        142   144  149
;          \  /     /
; 139-138   141   148-151-152
;       \  /   \ /  \             
;   140-137     145 150     
;        |      |  \            
;   136-133     147 146    
;      /   \   /          	
; 135-134   25-24-23  
;           /
;         153
;
; beta-D-Galactose
;
    133     opls_136  5    GA2      C1      39         0.205    12.0000
    134     opls_154  5    GA2      O1      39        -0.700    16.0000
    135     opls_155  5    GA2     HO1      39         0.435     1.0000 
    136     opls_140  5    GA2      H1      39         0.060     1.0000 
    137     opls_136  5    GA2      C2      40         0.090    12.0000
    138     opls_180  5    GA2      O2      40        -0.400    16.0000
    139     opls_136  5    GA2     CO2      40         0.440    12.0000 
    140     opls_140  5    GA2      H2      40         0.060     1.0000 
    141     opls_136  5    GA2      C3      41         0.090    12.0000
    142     opls_180  5    GA2      O3      41        -0.400    16.0000
    143     opls_136  5    GN3     CO3      41         0.400    12.0000 
    144     opls_140  5    GA2      H3      41         0.060     1.0000 
    145     opls_136  5    GA2      C4       4         0.090    12.0000
    146     opls_140  5    GA2      H4       4         0.060     1.0000
    147     opls_180  5    GA2      O4       4        -0.400    16.0000
    148     opls_136  5    GA2      C5      43         0.145    12.0000
    149     opls_140  5    GA2     H51      43         0.060     1.0000
    150     opls_140  5    GA2     H52      43         0.060     1.0000
    151     opls_167  5    GA2      O5      43        -0.683    16.0000
    152     opls_155  5    GA2     HO5      43         0.418     1.0000
    153     opls_140  5    GA2      H6       4         0.100     1.0000

;      164
;        \  
;        163   165  171
;          \  /     /
; 160-159   162   169-172-173
;       \  /   \ /  \             
;   161-158     166 170     
;        |      |  \            
;   157-154     168 167    
;      /   \   /          	
; 156-155   143-142-141  
;      |    /
; 176-175  174
;      |
; 178-177-179
;      |
;     180
;
; N-Acetyl-beta-D-galactosamine
;
    154     opls_136  5    GN3      C1      44         0.140    12.0000
    155     opls_238  5    GN3      N2      44        -0.500    14.0000
    156     opls_241  5    GN3     HN2      44         0.300     1.0000 
    157     opls_140  5    GN3      H1      44         0.060     1.0000 
    158     opls_136  5    GN3      C2      45         0.090    12.0000
    159     opls_180  5    GN3      O2      45        -0.400    16.0000
    160     opls_189  5    GA4     CT2      45         0.400    12.0000 
    161     opls_140  5    GN3      H2      45         0.060     1.0000 
    162     opls_136  5    GN3      C3      46         0.205    12.0000
    163     opls_154  5    GN3      O3      46        -0.700    16.0000
    164     opls_155  5    GN3     HO3      46         0.435     1.0000 
    165     opls_140  5    GN3      H3      46         0.060     1.0000 
    166     opls_136  5    GN3      C4      41         0.090    12.0000
    167     opls_140  5    GN3      H4      41         0.060     1.0000
    168     opls_180  5    GN3      O4      41        -0.400    16.0000
    169     opls_136  5    GN3      C5      48         0.145    12.0000
    170     opls_140  5    GN3     H51      48         0.060     1.0000
    171     opls_140  5    GN3     H52      48         0.060     1.0000
    172     opls_167  5    GN3      O5      48        -0.683    16.0000
    173     opls_155  5    GN3     HO5      48         0.418     1.0000
    174     opls_140  5    GN3      H6      41         0.100     1.0000
    175     opls_235  5    GN3      C7      49         0.400    12.0000
    176     opls_236  5    GN3      O7      49        -0.500    16.0000
    177     opls_136  5    GN3      C8      49        -0.080    12.0000
    178     opls_140  5    GN3     H81      49         0.060     1.0000
    179     opls_140  5    GN3     H82      49         0.060     1.0000
    180     opls_140  5    GN3     H83      49         0.060     1.0000
;
;
;      191
;        \  
;        190   192  197
;          \  /     /
; 187-186   189   196-199-200
;       \  /   \ /  \             
;   188-185     193 198     
;        |      |  \            
;   184-181     195 194    
;      /   \   /          	
; 183-182   160-159-158  
;           /
;         201
;
; beta-D-galactose
;
    181     opls_136  5    GA4      C1      50         0.205    12.0000
    182     opls_154  5    GA4      O1      50        -0.700    16.0000
    183     opls_155  5    GA4     HO1      50         0.435     1.0000 
    184     opls_140  5    GA4      H1      50         0.060     1.0000 
    185     opls_136  5    GA4      C2      51         0.205    12.0000
    186     opls_154  5    GA4      O2      51        -0.700    16.0000
    187     opls_155  5    GA4     HO2      51         0.435     1.0000 
    188     opls_140  5    GA4      H2      51         0.060     1.0000 
    189     opls_136  5    GA4      C3      52         0.205    12.0000
    190     opls_154  5    GA4      O3      52        -0.700    16.0000
    191     opls_155  5    GA4     HO3      52         0.435     1.0000 
    192     opls_140  5    GA4      H3      52         0.060     1.0000 
    193     opls_136  5    GA4      C4      45         0.090    12.0000
    194     opls_140  5    GA4      H4      45         0.060     1.0000
    195     opls_180  5    GA4      O4      45        -0.400    16.0000
    196     opls_136  5    GA4      C5      54         0.145    12.0000
    197     opls_140  5    GA4     H51      54         0.060     1.0000
    198     opls_140  5    GA4     H52      54         0.060     1.0000
    199     opls_167  5    GA4      O5      54        -0.683    16.0000
    200     opls_155  5    GA4     HO5      54         0.418     1.0000
    201     opls_140  5    GA4      H6      45         0.100     1.0000
;
;         226
;          |
;     225-224-227   234 236-237
;          |        |  /
;     223-204   231 230-235
;          |      \ |
;     212-211 213  219-232-233
;           \  /    |
;  208-207   210   217-220-221
;        \  /   \ / \             
;    209-206     214 218     
;         |      |  \            
;    205-202     216 215    
;       /   \   /          	
;      203   139-138-137  
;            /
;          222
;         /   \ 
;       228   229
;
; N-Acetyl-alpha-neuraminidate
;
    202     opls_136  5    NE5      C1      55        -0.120    12.0000
    203     opls_140  5    NE5      H11     55         0.060    16.0000
    204     opls_231  5    NE5      C7      60         0.400    12.0000 
    205     opls_140  5    NE5      H12     55         0.060     1.0000 
    206     opls_136  5    NE5      C2      56         0.205    12.0000
    207     opls_154  5    NE5      O2      56        -0.700    16.0000
    208     opls_155  5    NE5     HO2      56         0.435     1.0000 
    209     opls_140  5    NE5      H2      56         0.060     1.0000 
    210     opls_136  5    NE5      C3      57         0.140    12.0000
    211     opls_238  5    NE5      N3      57        -0.500    14.0000
    212     opls_240  5    NE5     HN3      57         0.300     1.0000 
    213     opls_140  5    NE5      H3      57         0.060     1.0000 
    214     opls_136  5    NE5      C4      40         0.090    12.0000
    215     opls_140  5    NE5      H4      40         0.060     1.0000
    216     opls_180  5    NE5      O4      40        -0.400    16.0000
    217     opls_136  5    NE5      C5      59         0.205    12.0000
    218     opls_140  5    NE5     H51      59         0.060     1.0000
    219     opls_136  5    NE5     C52      59         0.205    12.0000
    220     opls_154  5    NE5      O5      59        -0.700    16.0000
    221     opls_155  5    NE5     HO5      59         0.435     1.0000
    222     opls_231  5    NE5     CO6      40         0.660    12.0000
    223     opls_236  5    NE5      O6      60        -0.500    16.0000
    224     opls_136  5    NE5      C6      60        -0.080    12.0000
    225     opls_140  5    NE5      H71     60         0.060     1.0000
    226     opls_140  5    NE5      H72     60         0.060     1.0000
    227     opls_140  5    NE5      H73     60         0.060     1.0000
    228     opls_236  5    NE5      O11     40        -0.800    16.0000
    229     opls_236  5    NE5      O12     40        -0.800    16.0000
    230     opls_136  5    NE5      CG3     62         0.145    12.0000
    231     opls_140  5    NE5      H32     62         0.060     1.0000
    232     opls_154  5    NE5      OG2     62        -0.700    16.0000
    233     opls_155  5    NE5      HG2     62         0.435     1.0000
    234     opls_140  5    NE5      HG11    62         0.060     1.0000
    235     opls_140  5    NE5      HG12    62         0.060     1.0000
    236     opls_154  5    NE5      OG3     62        -0.700    12.0000
    237     opls_155  5    NE5      HG3     62         0.435     1.0000

[ bonds ]
;  ai  aj   funct
1      2    1 
2      3    1 
4      3    1 
5      3    1 
3      6    1 
6      7    1 
6     23    1 
6      8    1 
8      9    1 
9     10    1 
9     11    1 
11    12    1 
12    13    1 
12    14    1 
12    27    1 
9     15    1 
15    16    1 
16    17    1 
15    18    1 
15    19    1 
19    20    1 
20    21    1 
19    22    1 
19    23    1 
23    24    1 
24    25    1 
23    26    1 
;
27    28    1 
27    29    1 
27    31    1
29    30    1
31    32    1 
32    33    1
31    34    1
31    35    1
35    36    1
35    37    1
37    38    1
37    39    1
39    40    1
39    41    1
39    42    1      
42    43    1
42    44    1
42    45    1      
45    46    1
45    47    1
45    48    1      
48    49    1
48    50    1
48    51    1     
51    52    1
51    53    1
51    54    1     
54    55    1
54    56    1
54    57    1     
57    58    1
57    59    1
57    60    1    
60    61    1
60    62    1
60    63    1   
63    64    1
63    65    1
63    66    1   
66    67    1
66    68    1
66    69    1 
69    70    1
69    71    1
69    72    1       
72    73    1
72    74    1
72    75    1
75    76    1
75    77    1
75    78    1
;
29     79     1
79     80     1
79     81     1
81     82     1
81     83     1
81     84     1
84     85     1
84     86     1
84     87     1
87     88     1
87     89     1
87     90     1
90     91     1
90     92     1
90     93     1
93     94     1
93     95     1
93     96     1
96     97     1
96     98     1     
96     99     1
99     100    1
99     101    1
99     102    1
102    103    1
102    104    1
102    105    1
105    106    1
105    107    1
105    108    1
108    109    1
108    110    1
108    111    1
111    112    1
111    113    1
111    114    1
114    115    1
114    116    1
114    117    1
117    118    1
117    119    1
117    120    1
120    121    1
120    122    1
120    123    1
123    124    1
123    125    1
123    126    1 
126    127    1 
126    128    1
126    129    1 
129    130    1
129    131    1
129    132    1
;
 25    133    1
 25    147    1
 25    153    1
133    134    1
133    136    1
133    137    1
134    135    1
137    138    1
137    140    1
137    141    1
138    139    1
141    142    1
141    144    1
141    145    1
142    143    1
145    146    1
145    147    1
145    148    1
148    149    1
148    150    1
148    151    1
151    152    1
;
143    154    1
143    168    1
143    174    1
154    155    1
154    157    1
154    158    1
155    156    1
158    159    1
158    161    1
158    162    1
159    160    1
162    163    1
162    165    1
162    166    1
163    164    1
166    167    1
166    168    1
166    169    1
169    170    1
169    171    1
169    172    1
172    173    1
155    175    1
175    176    1
175    177    1
177    178    1
177    179    1
177    180    1
;
160     181     1
160     195     1
160     201     1
181     182     1
181     184     1
181     185     1
182     183     1
185     186     1
185     188     1
185     189     1
186     187     1
189     190     1
189     192     1
189     193     1
190     191     1
193     194     1
193     195     1
193     196     1
196     197     1
196     198     1
196     199     1
199     200     1
;
139     202     1
139     216     1
139     222     1
202     203     1
202     205     1
202     206     1
206     207     1
206     209     1
206     210     1
207     208     1
210     211     1
210     213     1
210     214     1
211     212     1
214     215     1
214     216     1
214     217     1
217     218     1
217     219     1
217     220     1
220     221     1
211     204     1
204     223     1
204     224     1
224     225     1
224     226     1
224     227     1
222     228     1
222     229     1
219     230     1
219     231     1
219     232     1
232     233     1
230     234     1
230     235     1
230     236     1
236     237     1
;
;
[ angles ]
;  ai    aj    ak funct
;
 1    2    3    1 
 2    3    4    1 
 2    3    5    1 
 2    3    6    1 
 3    6    7    1 
 3    6   23    1 
 3    6    8    1 
 4    3    6    1 
 4    3    5    1 
 5    3    6    1 
 6   23   24    1
 6   23   26    1 
 6   23   19    1
 6    8    9    1 
 7    6   23    1 
 7    6    8    1 
 8    9   10    1 
 8    9   11    1 
 8    9   15    1 
 8    6   23    1 
 9   11   12    1 
 9   15   16    1 
 9   15   18    1 
 9   15   19    1 
10    9   11    1 
10    9   15    1 
11   12   13    1
11   12   14    1 
11   12   27    1 
11    9   15    1 
12   27   28    1 
12   27   29    1 
12   27   31    1 
13   12   27    1 
13   12   14    1 
14   12   27    1 
15   16   17    1 
15   19   20    1 
15   19   22    1
15   19   23    1 
16   15   18    1 
16   15   19    1 
18   15   19    1 
19   20   21    1
19   23   24    1 
19   23   26    1 
20   19   22    1 
20   19   23    1 
22   19   23    1 
23   24   25    1 
24   23   26    1 
;
27   29   30    1
27   29   79    1 
27   31   32    1
27   31   34    1
27   31   35    1
28   27   29    1
28   27   31    1
29   27   31    1
29   79   80    1 
29   79   81    1 
30   29   79    1
31   32   33    1
31   35   36    1
31   35   37    1
32   31   34    1 
32   31   35    1
34   31   35    1
35   37   38    1
35   37   39    1
36   35   37    1
37   39   40    1
37   39   41    1
37   39   42    1
38   37   39    1
39   42   43    1
39   42   44    1
39   42   45    1
40   39   41    1
40   39   42    1
41   39   42    1
42   45   48    1
42   45   46    1
42   45   47    1
43   42   44    1
43   42   45    1
44   42   45    1
45   48   51    1
45   48   49    1
45   48   50    1
46   45   47    1
46   45   48    1
47   45   48    1
48   51   54    1
48   51   52    1
48   51   53    1
49   48   50    1
49   48   51    1
50   48   51    1
51   54   57    1
51   54   55    1
51   54   56    1
52   51   53    1
52   51   54    1
53   51   54    1
54   57   60    1
54   57   58    1
54   57   59    1
55   54   56    1
55   54   57    1
56   54   57    1
57   60   63    1
57   60   61    1
57   60   62    1
58   57   59    1
58   57   60    1
59   57   60    1
60   63   66    1
60   63   64    1
60   63   65    1
61   60   62    1
61   60   63    1
62   60   63    1
63   66   69    1
63   66   67    1
63   66   68    1
64   63   65    1
64   63   66    1
65   63   66    1
66   69   72    1
66   69   70    1
66   69   71    1
67   66   68    1
67   66   69    1
68   66   69    1
69   72   73    1
69   72   74    1
69   72   75    1
70   69   71    1
70   69   72    1
71   69   72    1
72   75   76    1
72   75   77    1
72   75   78    1
73   72   74    1
73   72   75    1
74   72   75    1
76   75   77    1
76   75   78    1
77   75   78    1
;
79   81   83    1
79   81   82    1
79   81   84    1
80   79   81    1
81   84   85    1
81   84   86    1
81   84   87    1
82   81   83    1
82   81   84    1
83   81   84    1
84   87   90    1
84   87   88    1
84   87   89    1
85   84   86    1
85   84   87    1
86   84   87    1
87   90   93    1
87   90   91    1
87   90   92    1
88   87   89    1
88   87   90    1
89   87   90    1
90   93   94    1
90   93   95    1
90   93   96    1
91   90   92    1
91   90   93    1
92   90   93    1
93   96   97    1
93   96   98    1
93   96   99    1
94   93   95    1
94   93   96    1
95   93   96    1
96   99  102    1
96   99  100    1
96   99  101    1
97   96   98    1
97   96   99    1
98   96   99    1
99  102  105    1
99  102  103    1
99  102  104    1
100  99  101    1
100  99  102    1
101  99  102    1
102 105  108    1
102 105  106    1
102 105  107    1
104 102  103    1
104 102  105    1
103 102  105    1
105 108  111    1
105 108  109    1
105 108  110    1
106 105  107    1
106 105  108    1
107 105  108    1
108 111  114    1
108 111  112    1
108 111  113    1
109 108  110    1
109 108  111    1
110 108  111    1
111 114  117    1
111 114  115    1
111 114  116    1
112 111  113    1
112 111  114    1
113 111  114    1
114 117  120    1
114 117  119    1
114 117  118    1
115 114  116    1
115 114  117    1
116 114  117    1
117 120  123    1
117 120  122    1
117 120  121    1
118 117  119    1
118 117  120    1
119 117  120    1
120 123  126    1
120 123  125    1
120 123  124    1
121 120  122    1
121 120  123    1
122 120  123    1
124 123  125    1
124 123  126    1
125 123  126    1
123 126  127    1
123 126  128    1
123 126  129    1
127 126  128    1
127 126  129    1
128 126  129    1
126 129  130    1
126 129  131    1
126 129  132    1
130 129  131    1
130 129  132    1
131 129  132    1
;
 24  25  133    1
 24  25  147    1
 24  25  153    1
 25 133  134    1
 25 133  136    1
 25 133  137    1
 25 147  145    1
133  25  153    1
133  25  147    1
133 134  135    1
133 137  138    1
133 137  140    1
133 137  141    1
134 133  136    1
134 133  137    1
136 133  137    1
137 138  139    1
137 141  142    1
137 141  144    1
137 141  145    1
138 137  140    1
138 137  141    1
140 137  141    1
141 142  143    1
141 145  146    1
141 145  147    1
141 145  148    1
142 141  144    1
142 141  145    1
144 141  145    1
145 148  149    1
145 148  150    1
145 148  151    1
146 145  147    1
146 145  148    1
147 145  148    1
147  25  153    1
148 151  152    1
149 148  150    1
149 148  151    1
150 148  151    1
;
142     143     154     1
142     143     168     1
142     143     174     1
143     154     155     1
143     154     157     1
143     154     158     1
143     168     166     1
154     143     174     1
154     143     168     1
154     155     156     1
154     158     159     1
154     158     161     1
154     158     162     1
155     154     157     1
155     154     158     1
157     154     158     1
158     159     160     1
158     162     163     1
158     162     165     1
158     162     166     1
159     158     161     1
159     158     162     1
161     158     162     1
162     163     164     1
162     166     167     1
162     166     168     1
162     166     169     1
163     162     165     1
163     162     166     1
165     162     166     1
166     169     170     1
166     169     171     1
166     169     172     1
167     166     168     1
167     166     169     1
168     166     169     1
168     143     174     1
169     172     173     1
170     169     171     1
170     169     172     1
171     169     172     1
154     155     175     1
156     155     175     1
155     175     176     1
155     175     177     1
176     175     177     1
175     177     178     1
175     177     179     1
175     177     180     1
178     177     179     1
178     177     180     1
179     177     180     1
;
159     160     181     1
159     160     195     1
159     160     201     1
160     181     182     1
160     181     184     1
160     181     185     1
160     195     193     1
181     160     201     1
181     160     195     1
181     182     183     1
181     185     186     1
181     185     188     1
181     185     189     1
182     181     184     1
182     181     185     1
184     181     185     1
185     186     187     1
185     189     190     1
185     189     192     1
185     189     193     1
186     185     188     1
186     185     189     1
188     185     189     1
189     190     191     1
189     193     194     1
189     193     195     1
189     193     196     1
190     189     192     1
190     189     193     1
192     189     193     1
193     196     197     1
193     196     198     1
193     196     199     1
194     193     195     1
194     193     196     1
195     193     196     1
195     160     201     1
196     199     200     1
197     196     198     1
197     196     199     1
198     196     199     1
;
;
138     139     202     1
138     139     216     1
138     139     222     1
139     202     203     1
139     202     205     1
139     202     206     1
139     216     214     1
202     139     222     1
202     139     216     1
202     206     207     1
202     206     209     1
202     206     210     1
203     202     205     1
203     202     206     1
205     202     206     1
206     207     208     1
206     210     211     1
206     210     213     1
206     210     214     1
207     206     209     1
207     206     210     1
209     206     210     1
210     211     212     1
210     214     215     1
210     214     216     1
210     214     217     1
211     210     213     1
211     210     214     1
213     210     214     1
214     217     218     1
214     217     219     1
214     217     220     1
215     214     216     1
215     214     217     1
216     214     217     1
216     139     222     1
217     220     221     1
218     217     219     1
218     217     220     1
219     217     220     1
210     211     204     1
212     211     204     1
211     204     223     1
211     204     224     1
204     224     225     1
204     224     226     1
204     224     227     1
223     204     224     1
225     224     226     1
225     224     227     1
226     224     227     1
139     222     228     1
139     222     229     1
228     222     229     1  0.12040E+03 0.6698880E+03
217     219     230     1
217     219     231     1
217     219     232     1
230     219     231     1
230     219     232     1
231     219     232     1
219     232     233     1
219     230     234     1
219     230     235     1
219     230     236     1
234     230     235     1
234     230     236     1
235     230     236     1
230     236     237     1
;
[ dihedrals ]
;  ai    aj    ak    al funct   phi0     cp     mult
;
    1     2     3     4       3  	
    1     2     3     5       3  		
    1     2     3     6       3  		
;
    2     3     6     7       3  		
    2     3     6    23       3  		
    2     3     6     8       3  
    4     3     6     7       3  		
    4     3     6    23       3  		
    4     3     6     8       3  		
    5     3     6     7       3  		
    5     3     6    23       3  		
    5     3     6     8       3  		
;
    3     6     8     9       3  		
    7     6     8     9       3  		
    9     8     6    23       3  		
;
    6     8     9    10       3  		
    6     8     9    11       3  		
    6     8     9    15       3  		
;
    8     9    11    12       3  		
   10     9    11    12       3  		
   12    11     9    15       3  		
;
    9    11    12    13       3  		
    9    11    12    14       3  		
    9    11    12    27       3  		
;

   11    12    27    28       3  		
   11    12    27    29       3  		
   11    12    27    31       3  		
   13    12    27    28       3  		
   13    12    27    29       3  		
   13    12    27    31       3  		
   14    12    27    28       3  		
   14    12    27    29       3  		
   14    12    27    31       3  		
;
   10     9    15    16       3  		
   10     9    15    18       3  		
   10     9    15    19       3  		
   11     9    15    16       3  		
   11     9    15    18       3  		
   11     9    15    19       3  		
    8     9    15    16       3  		
    8     9    15    18       3  		
    8     9    15    19       3  		
;
   17    16    15    18       3  
    9    15    16    17       3  		
   17    16    15    19       3  		
;
    9    15    19    20       3  		
    9    15    19    22       3  		
    9    15    19    23       3  		
   16    15    19    20       3  		
   16    15    19    22       3  		
   16    15    19    23       3  		
   18    15    19    20       3  		
   18    15    19    22       3  		
   18    15    19    23       3  		
;
   21    20    19    22       3  
   15    19    20    21       3  		
   21    20    19    23       3  		
;
    6    23    19    20       3  		
    6    23    19    22       3  		
    6    23    19    15       3  		
   20    19    23    24       3  		
   20    19    23    26       3  		
   22    19    23    24       3  		
   22    19    23    26       3  	
   15    19    23    24       3  		
   15    19    23    26       3  		
;
   26    23    24    25       3  
   19    23    24    25       3  		
    6    23    24    25       3  		
;

    3     6    23    19       3  		
    3     6    23    24       3  		
    3     6    23    26       3  		
    7     6    23    19       3  		
    7     6    23    24       3  		
    7     6    23    26       3  		
    8     6    23    24       3  		
    8     6    23    26       3  		
    8     6    23    19       3  		
;
   12    27    29    30       3  	
   31    27    29    30       3  	
   28    27    29    30       3 
   12    27    29    79       3  15.70255  31.75656  -3.66936 -43.78975   0.00000   0.00000
   31    27    29    79       3  15.70255  31.75656  -3.66936 -43.78975   0.00000   0.00000
   28    27    29    79       3  0.00000   0.00000   0.00000   0.00000   0.00000   0.00000 
;
   27    29    79    80       3  
   27    29    79    81       3 
   30    29    79    80       3  
   30    29    79    81       3  	
;
   32    31    27    12       3  -3.24678   3.24678   0.0       0.0       0.0	 0.0
   32    31    27    28       3   0.97906   2.93717  -0.00000  -3.91622   0.0	0.0
   32    31    27    29       3
   34    31    27    12       3
   34    31    27    28       3
   34    31    27    29       3 
   35    31    27    12       3  1.65726   4.10808   1.97407  -5.49437  -2.24505   0.0
   35    31    27    28       3  0.76567   2.29702   0.00000  -3.06269   0.00000   0.00000
   35    31    27    29       3  	
;
   33    32    31    27       3	 0.41840   1.25520   0.00000  -1.67360   0.00000   0.00000 
   33    32    31    34       3
   33    32    31    35       3 -0.44350   3.83255   0.72801  -4.11705   0.00000   0.00000 
;
   27    31    35    37       3 -1.46246 -19.27471  -2.68124  23.90068  -0.48227   0.0 
   32    31    35    37       3 -0.051274 -0.593855 -7.7557   -2.45177   1.09564  -2.33932
   34    31    35    37       3 0.0       0.0	  0.0	    0.0	      0.0	0.0
   27    31    35    36       3 
   32    31    35    36       3 0.0	0.0	  0.0	    0.0	      0.0	0.0
   34    31    35    36       3 0.66526   1.99577   0.00000  -2.66102   0.00000   0.00000
;
   31    35    37    38       3
   31    35    37    39       3
   36    35    37    38       3
   36    35    37    39       3
;
   40    39    37    38       3
   41    39    37    38       3
   42    39    37    38       3
   40    39    37    35       3
   41    39    37    35       3
   42    39    37    35       3
;
   37    39    42    43       3
   37    39    42    44       3
   37    39    42    45       3
   40    39    42    43       3
   40    39    42    44       3
   40    39    42    45       3
   41    39    42    43       3
   41    39    42    44       3
   41    39    42    45       3
;
   39    42    45    46       3
   39    42    45    47       3
   39    42    45    48       3
   43    42    45    46       3
   43    42    45    47       3
   43    42    45    48       3
   44    42    45    46       3
   44    42    45    47       3
   44    42    45    48       3
;
   42    45    48    49       3
   42    45    48    50       3
   42    45    48    51       3
   46    45    48    49       3
   46    45    48    50       3
   46    45    48    51       3
   47    45    48    49       3
   47    45    48    50       3
   47    45    48    51       3
;
   45    48    51    54       3
   45    48    51    52       3
   45    48    51    53       3
   49    48    51    54       3
   49    48    51    52       3
   49    48    51    53       3
   50    48    51    54       3
   50    48    51    52       3
   50    48    51    53       3
;
   48    51    54    57       3
   48    51    54    55       3
   48    51    54    56       3
   52    51    54    57       3
   52    51    54    55       3
   52    51    54    56       3
   53    51    54    57       3
   53    51    54    55       3
   53    51    54    56       3
;
   51    54    57    60       3
   51    54    57    58       3
   51    54    57    59       3
   55    54    57    60       3
   55    54    57    58       3
   55    54    57    59       3
   56    54    57    60       3
   56    54    57    58       3
   56    54    57    59       3
;
   54    57    60    63       3
   54    57    60    61       3
   54    57    60    62       3
   58    57    60    63       3
   58    57    60    61       3
   58    57    60    62       3
   59    57    60    63       3
   59    57    60    61       3
   59    57    60    62       3
;
   57    60    63    66       3
   57    60    63    64       3
   57    60    63    65       3
   61    60    63    66       3
   61    60    63    64       3
   61    60    63    65       3
   62    60    63    66       3
   62    60    63    64       3
   62    60    63    65       3
;
   60    63    66    69       3
   60    63    66    67       3
   60    63    66    68       3
   64    63    66    69       3
   64    63    66    67       3
   64    63    66    68       3

   65    63    66    69       3
   65    63    66    67       3
   65    63    66    68       3
;
   63    66    69    72       3
   63    66    69    70       3
   63    66    69    71       3
   67    66    69    72       3
   67    66    69    70       3
   67    66    69    71       3
   68    66    69    72       3
   68    66    69    70       3
   68    66    69    71       3
;
   66    69    72    75       3
   66    69    72    73       3
   66    69    72    74       3
   70    69    72    75       3
   70    69    72    73       3
   70    69    72    74       3
   71    69    72    75       3
   71    69    72    73       3
   71    69    72    74       3
;
   69    72    75    78       3
   69    72    75    76       3

   69    72    75    77       3
   73    72    75    78       3
   73    72    75    76       3
   73    72    75    77       3
   74    72    75    78       3
   74    72    75    76       3
   74    72    75    77       3
;
;
;		
;
   29    79    81    82       3  		
   29    79    81    83       3  	
   29    79    81    84       3 
   80    79    81    82       3  		
   80    79    81    83       3  	
   80    79    81    84       3  		
;
   79    81    84    85       3 		
   79    81    84    86       3		
   79    81    84    87       3 
   82    81    84    85       3 		
   82    81    84    86       3		
   82    81    84    87       3
   83    81    84    85       3 		
   83    81    84    86       3		
   83    81    84    87       3  
;
   81    84    87    88       3
   81    84    87    89       3
   81    84    87    90       3
   85    84    87    88       3
   85    84    87    89       3
   85    84    87    90       3
   86    84    87    88       3
   86    84    87    89       3
   86    84    87    90       3
;
   84    87    90    91       3
   84    87    90    92       3
   84    87    90    93       3
   88    87    90    91       3
   88    87    90    92       3
   88    87    90    93       3
   89    87    90    91       3
   89    87    90    92       3
   89    87    90    93       3
;
   87    90    93    94       3
   87    90    93    95       3
   87    90    93    96       3
   91    90    93    94       3
   91    90    93    95       3
   91    90    93    96       3
   92    90    93    94       3
   92    90    93    95       3
   92    90    93    96       3
;
   90    93    96    97       3 
   90    93    96    98       3  
   90    93    96    99       3  
   94    93    96    97       3  
   94    93    96    98       3  
   94    93    96    99       3  
   95    93    96    97       3  
   95    93    96    98       3  
   95    93    96    99       3    
;
   93    96    99   100       3
   93    96    99   101       3
   93    96    99   102       3
   97    96    99   100       3
   97    96    99   101       3
   97    96    99   102       3
   98    96    99   100       3
   98    96    99   101       3
   98    96    99   102       3
;
   96    99   102   103       3 
   96    99   102   104       3 
   96    99   102   105       3 
  100    99   102   103       3 
  100    99   102   104       3 
  100    99   102   105       3 
  101    99   102   103       3 
  101    99   102   104       3 
  101    99   102   105       3 
;
   99   102   105   106       3 
   99   102   105   107       3     
   99   102   105   108       3     
  103   102   105   106       3     
  103   102   105   107       3     
  103   102   105   108       3     
  104   102   105   106       3   
  104   102   105   107       3     
  104   102   105   108       3           
;
  102   105   108   109       3
  102   105   108   110       3
  102   105   108   111       3
  106   105   108   109       3
  106   105   108   110       3
  106   105   108   111       3
  107   105   108   109       3
  107   105   108   110       3
  107   105   108   111       3
;
  105   108   111   112       3 
  105   108   111   113       3  
  105   108   111   114       3  
  109   108   111   112       3  
  109   108   111   113       3  
  109   108   111   114       3  
  110   108   111   112       3  
  110   108   111   113       3  
  110   108   111   114       3   
;
  108   111   114   115       3 
  108   111   114   116       3    
  108   111   114   117       3    
  112   111   114   115       3    
  112   111   114   116       3    
  112   111   114   117       3    
  113   111   114   115       3    
  113   111   114   116       3    
  113   111   114   117       3       
;
  111   114   117   118       3
  111   114   117   119       3
  111   114   117   120       3
  115   114   117   118       3
  115   114   117   119       3
  115   114   117   120       3
  116   114   117   118       3
  116   114   117   119       3
  116   114   117   120       3
;
  114   117   120   121       3 
  114   117   120   122       3
  114   117   120   123       3
  118   117   120   121       3
  118   117   120   122       3
  118   117   120   123       3
  119   117   120   121       3
  119   117   120   122       3
  119   117   120   123       3   
;
  117   120   123   124       3
  117   120   123   125       3
  117   120   123   126       3
  121   120   123   124       3
  121   120   123   125       3
  121   120   123   126       3
  122   120   123   124       3
  122   120   123   125       3
  122   120   123   126       3    
;
  120   123   126   127       3
  120   123   126   128       3
  120   123   126   129       3
  124   123   126   127       3
  124   123   126   128       3
  124   123   126   129       3
  125   123   126   127       3
  125   123   126   128       3
  125   123   126   129       3
;
  123   126   129   130       3
  123   126   129   131       3
  123   126   129   132       3
  127   126   129   130       3
  127   126   129   131       3
  127   126   129   132       3
  128   126   129   130       3
  128   126   129   131       3
  128   126   129   132       3
;
;
;
;
;
   23    24    25   133      3
   23    24    25   147      3
   23    24    25   153      3
;
   24    25   133   134      3
   24    25   133   136      3
   24    25   133   137      3
  147    25   133   134      3
  147    25   133   136      3
  147    25   133   137      3
  153    25   133   134      3
  153    25   133   136      3
  153    25   133   137      3
;
   24    25   147   145      3
  133    25   147   145      3
  153    25   147   145      3
;
   25   133   134   135      3
  136   133   134   135      3
  137   133   134   135      3
;
   25   133   137   138      3
   25   133   137   140      3
   25   133   137   141      3
  136   133   137   138      3
  136   133   137   140      3
  136   133   137   141      3
  134   133   137   138      3
  134   133   137   140      3
  134   133   137   141      3
;
  133   137   138   139      3
  140   137   138   139      3
  141   137   138   139      3
;
  133   137   141   142      3
  133   137   141   144      3
  133   137   141   145      3
  138   137   141   142      3
  138   137   141   144      3
  138   137   141   145      3
  140   137   141   142      3
  140   137   141   144      3
  140   137   141   145      3
;
  137   141   142   143      3
  144   141   142   143      3
  145   141   142   143      3
;
  137   141   145   146      3
  137   141   145   147      3
  137   141   145   148      3
  142   141   145   146      3
  142   141   145   147      3
  142   141   145   148      3
  144   141   145   146      3
  144   141   145   147      3
  144   141   145   148      3
;
  141   145   147    25      3
  146   145   147    25      3
  148   145   147    25      3
;
  141   145   148   149      3
  141   145   148   150      3
  141   145   148   151      3
  146   145   148   149      3
  146   145   148   150      3
  146   145   148   151      3
  147   145   148   149      3
  147   145   148   150      3
  147   145   148   151      3
;
  145   148   151   152      3
  149   148   151   152      3
  150   148   151   152      3
;
;
;
141     142     143     154     3
141     142     143     168     3
141     142     143     174     3
;
142     143     154     155     3
142     143     154     157     3
142     143     154     158     3
168     143     154     155     3
168     143     154     157     3
168     143     154     158     3
174     143     154     155     3
174     143     154     157     3
174     143     154     158     3
;
142     143     168     166     3
154     143     168     166     3
174     143     168     166     3
;
143     154     155     156     3
157     154     155     156     3
158     154     155     156     3
143     154     155     175     3
157     154     155     175     3
158     154     155     175     3
;
143     154     158     159     3
143     154     158     161     3
143     154     158     162     3
157     154     158     159     3
157     154     158     161     3
157     154     158     162     3
155     154     158     159     3
155     154     158     161     3
155     154     158     162     3
;
154     158     159     160     3
161     158     159     160     3
162     158     159     160     3
;
154     158     162     163     3
154     158     162     165     3
154     158     162     166     3
159     158     162     163     3
159     158     162     165     3
159     158     162     166     3
161     158     162     163     3
161     158     162     165     3
161     158     162     166     3
;
158     162     163     164     3
165     162     163     164     3
166     162     163     164     3
;
158     162     166     167     3
158     162     166     168     3
158     162     166     169     3
163     162     166     167     3
163     162     166     168     3
163     162     166     169     3
165     162     166     167     3
165     162     166     168     3
165     162     166     169     3
;
162     166     168     143      3
167     166     168     143     3
169     166     168     143     3
;
162     166     169     170     3
162     166     169     171     3
162     166     169     172     3
167     166     169     170     3
167     166     169     171     3
167     166     169     172     3
168     166     169     170     3
168     166     169     171     3
168     166     169     172     3
;
166     169     172     173     3
170     169     172     173     3
171     169     172     173     3
;
154     155     175     176     3
154     155     175     177     3
156     155     175     176     3
156     155     175     177     3
;
155     175     177     178     3
155     175     177     179     3
155     175     177     180     3
176     175     177     178     3
176     175     177     179     3
176     175     177     180     3
;
;
;
;
;
;
158     159     160     181     3
158     159     160     195     3
158     159     160     201     3
;
159     160     181     182     3
159     160     181     184     3
159     160     181     185     3
195     160     181     182     3
195     160     181     184     3
195     160     181     185     3
201     160     181     182     3
201     160     181     184     3
201     160     181     185     3
;
159     160     195     193     3
181     160     195     193     3
201     160     195     193     3
;
160     181     182     183     3
184     181     182     183     3
185     181     182     183     3
;
160     181     185     186     3
160     181     185     188     3
160     181     185     189     3
184     181     185     186     3
184     181     185     188     3
184     181     185     189     3
182     181     185     186     3
182     181     185     188     3
182     181     185     189     3
;
181     185     186     187     3
188     185     186     187     3
189     185     186     187     3
;
181     185     189     190     3
181     185     189     192     3
181     185     189     193     3
186     185     189     190     3
186     185     189     192     3
186     185     189     193     3
188     185     189     190     3
188     185     189     192     3
188     185     189     193     3
;
185     189     190     191     3
192     189     190     191     3
193     189     190     191     3
;
185     189     193     194     3
185     189     193     195     3
185     189     193     196     3
190     189     193     194     3
190     189     193     195     3
190     189     193     196     3
192     189     193     194     3
192     189     193     195     3
192     189     193     196     3
;
189     193     195     160     3
194     193     195     160     3
196     193     195     160     3
;
189     193     196     197     3
189     193     196     198     3
189     193     196     199     3
194     193     196     197     3
194     193     196     198     3
194     193     196     199     3
195     193     196     197     3
195     193     196     198     3
195     193     196     199     3
;
193     196     199     200     3
197     196     199     200     3
198     196     199     200     3
;
;
;
;
;
;
;
137     138     139     202     3
137     138     139     216     3
137     138     139     222     3
;
138     139     202     203     3
138     139     202     205     3
138     139     202     206     3
216     139     202     203     3
216     139     202     205     3
216     139     202     206     3
222     139     202     203     3
222     139     202     205     3
222     139     202     206     3
;
138     139     216     214     3
202     139     216     214     3
222     139     216     214     3
;
139     202     206     207     3
139     202     206     209     3
139     202     206     210     3
205     202     206     207     3
205     202     206     209     3
205     202     206     210     3
203     202     206     207     3
203     202     206     209     3
203     202     206     210     3
;
202     206     207     208     3
209     206     207     208     3
210     206     207     208     3
;
202     206     210     211     3
202     206     210     213     3
202     206     210     214     3
207     206     210     211     3
207     206     210     213     3
207     206     210     214     3
209     206     210     211     3
209     206     210     213     3
209     206     210     214     3
;
206     210     211     212     3
213     210     211     212     3
214     210     211     212     3
206     210     211     204     3
213     210     211     204     3
214     210     211     204     3
;
206     210     214     215     3
206     210     214     216     3
206     210     214     217     3
211     210     214     215     3
211     210     214     216     3
211     210     214     217     3
213     210     214     215     3
213     210     214     216     3
213     210     214     217     3
;
210     214     216     139     3
215     214     216     139     3
217     214     216     139     3
;
210     214     217     218     3
210     214     217     219     3
210     214     217     220     3
215     214     217     218     3
215     214     217     219     3
215     214     217     220     3
216     214     217     218     3
216     214     217     219     3
216     214     217     220     3
;
214     217     220     221     3
218     217     220     221     3
219     217     220     221     3
;
210     211     204    223      3
210     211     204    224      3
212     211     204    223      3
212     211     204    224      3
;
211     204     224    225      3
211     204     224    226      3
211     204     224    227      3
223     204     224    225      3
223     204     224    226      3
223     204     224    227      3
;
138     139     222    228      3
138     139     222    229      3
202     139     222    228      3
202     139     222    229      3
216     139     222    228      3
216     139     222    229      3
;
214     217     219    230      3
214     217     219    231      3
214     217     219    232      3
220     217     219    230      3
220     217     219    231      3
220     217     219    232      3
218     217     219    230      3
218     217     219    231      3
218     217     219    232      3
;
217     219     232    233      3
230     219     232    233      3
231     219     232    233      3
;
217     219     230    234      3
217     219     230    235      3
217     219     230    236      3
231     219     230    234      3
231     219     230    235      3
231     219     230    236      3
232     219     230    234      3
232     219     230    235      3
232     219     230    236      3
;
219     230     236    237      3
234     230     236    237      3
235     230     236    237      3
;
[ pairs ]
;  ai    aj funct
;
;

    1       4       1  	
    1       5       1  		
    1       6       1  		
;
    2       7       1  		
    2      23       1  		
    2       8       1  
    4       7       1  		
    4      23       1  		
    4       8       1  		
    5       7       1  		
    5      23       1  		
    5       8       1  		
;
    3       9       1  		
    7       9       1  		
    9      23       1  		
;
    6      10       1  		
    6      11       1  		
    6      15       1  		
;
    8      12       1  		
   10      12       1  		
   12      15       1  		
;
    9      13       1  		
    9      14       1  		
    9      27       1  		
;

   11      28       1  		
   11      29       1  		
   11      31       1  		
   13      28       1  		
   13      29       1  		
   13      31       1  		
   14      28       1  		
   14      29       1  		
   14      31       1  		
;
   10      16       1  		
   10      18       1  		
   10      19       1  		
   11      16       1  		
   11      18       1  		
   11      19       1  		
    8      16       1  		
    8      18       1  		
    8      19       1  		
;
   17      18       1  
    9      17       1  		
   17      19       1  		
;
    9      20       1  		
    9      22       1  		
    9      23       1  		
   16      20       1  		
   16      22       1  		
   16      23       1  		
   18      20       1  		
   18      22       1  		
   18      23       1  		
;
   21      22       1  
   15      21       1  		
   21      23       1  		
;
    6      20       1  		
    6      22       1  		
    6      15       1  		
   20      24       1  		
   20      26       1  		
   22      24       1  		
   22      26       1  	
   15      24       1  		
   15      26       1  		
;
   26      25       1  
   19      25       1  		
    6      25       1  		
;

    3      19       1  		
    3      24       1  		
    3      26       1  		
    7      19       1  		
    7      24       1  		
    7      26       1  		
    8      24       1  		
    8      26       1  		
    8      19       1  		
;
   12      30       1  	
   31      30       1  	
   28      30       1 
   12      79       1  	
   31      79       1  	
   28      79       1 	
;
   27      80       1  
   27      81       1 
   30      80       1  
   30      81       1  	
;
   32      12       1
   32      28       1
   32      29       1
   34      12       1
   34      28       1
   34      29       1 
   35      12       1
   35      28       1
   35      29       1  	
;
   33      27       1	
   33      34       1
   33      35       1
;
   27      37       1
   32      37       1

   34      37       1
   27      36       1
   32      36       1
   34      36       1
;
   31      38       1
   31      39       1
   36      38       1
   36      39       1
;
   40      38       1
   41      38       1
   42      38       1
   40      35       1
   41      35       1
   42      35       1
;
   37      43       1
   37      44       1
   37      45       1
   40      43       1
   40      44       1
   40      45       1
   41      43       1
   41      44       1
   41      45       1
;
   39      46       1
   39      47       1
   39      48       1
   43      46       1
   43      47       1
   43      48       1
   44      46       1
   44      47       1
   44      48       1
;
   42      49       1
   42      50       1
   42      51       1
   46      49       1
   46      50       1
   46      51       1
   47      49       1
   47      50       1
   47      51       1
;
   45      54       1
   45      52       1
   45      53       1
   49      54       1
   49      52       1
   49      53       1
   50      54       1
   50      52       1
   50      53       1
;
   48      57       1
   48      55       1
   48      56       1
   52      57       1
   52      55       1
   52      56       1
   53      57       1
   53      55       1
   53      56       1
;
   51      60       1
   51      58       1
   51      59       1
   55      60       1
   55      58       1
   55      59       1
   56      60       1
   56      58       1
   56      59       1
;
   54      63       1
   54      61       1
   54      62       1
   58      63       1
   58      61       1
   58      62       1
   59      63       1
   59      61       1
   59      62       1
;
   57      66       1
   57      64       1
   57      65       1
   61      66       1
   61      64       1
   61      65       1
   62      66       1
   62      64       1
   62      65       1
;
   60      69       1
   60      67       1
   60      68       1
   64      69       1
   64      67       1
   64      68       1
   65      69       1
   65      67       1
   65      68       1
;
   63      72       1
   63      70       1
   63      71       1
   67      72       1
   67      70       1
   67      71       1
   68      72       1
   68      70       1
   68      71       1
;
   66      75       1
   66      73       1
   66      74       1
   70      75       1
   70      73       1
   70      74       1
   71      75       1
   71      73       1
   71      74       1
;
   69      78       1
   69      76       1
   69      77       1
   73      78       1
   73      76       1
   73      77       1
   74      78       1
   74      76       1
   74      77       1
;
;
;		
;
   29      82       1  		
   29      83       1  	
   29      84       1 
   80      82       1  		
   80      83       1  	
   80      84       1  		
;
   79      85       1 		
   79      86       1		
   79      87       1 
   82      85       1 		
   82      86       1		
   82      87       1
   83      85       1 		
   83      86       1		
   83      87       1  
;
   81      88       1
   81      89       1
   81      90       1
   85      88       1
   85      89       1
   85      90       1
   86      88       1
   86      89       1
   86      90       1
;
   84      91       1
   84      92       1
   84      93       1
   88      91       1
   88      92       1
   88      93       1
   89      91       1
   89      92       1
   89      93       1
;
   87      94       1
   87      95       1
   87      96       1
   91      94       1
   91      95       1
   91      96       1
   92      94       1
   92      95       1
   92      96       1
;
   90      97       1 
   90      98       1  
   90      99       1  
   94      97       1  
   94      98       1  
   94      99       1  
   95      97       1  
   95      98       1  
   95      99       1    
;
   93      100       1
   93      101       1
   93      102       1
   97      100       1
   97      101       1
   97      102       1
   98      100       1
   98      101       1
   98      102       1
;
   96      103       1 
   96      104       1 
   96      105       1 
  100      103       1 
  100      104       1 
  100      105       1 
  101      103       1 
  101      104       1 
  101      105       1 
;
   99      106       1 
   99      107       1     
   99      108       1     
  103      106       1     
  103      107       1     
  103      108       1     
  104      106       1   
  104      107       1     
  104      108       1           
;
  102      109       1
  102      110       1
  102      111       1
  106      109       1
  106      110       1
  106      111       1
  107      109       1
  107      110       1
  107      111       1
;
  105      112       1 
  105      113       1  
  105      114       1  
  109      112       1  
  109      113       1  
  109      114       1  
  110      112       1  
  110      113       1  
  110      114       1   
;
  108      115       1 
  108      116       1    
  108      117       1    
  112      115       1    
  112      116       1    
  112      117       1    
  113      115       1    
  113      116       1    
  113      117       1       
;
  111      118       1
  111      119       1
  111      120       1
  115      118       1
  115      119       1
  115      120       1
  116      118       1
  116      119       1
  116      120       1
;
  114      121       1 
  114      122       1
  114      123       1
  118      121       1
  118      122       1
  118      123       1
  119      121       1
  119      122       1
  119      123       1   
;
  117      124       1
  117      125       1
  117      126       1
  121      124       1
  121      125       1
  121      126       1
  122      124       1
  122      125       1
  122      126       1  
;

  120      127       1
  120      128       1
  120      129       1
  124      127       1
  124      128       1
  124      129       1
  125      127       1
  125      128       1
  125      129       1

  123      130       1
  123      131       1
  123      132       1
  127      130       1
  127      131       1
  127      132       1
  128      130       1
  128      131       1
  128      132       1
;
;
;
;
;
   23      133      1
   23      147      1
   23      153      1
;
   24      134      1
   24      136      1
   24      137      1
  147      134      1
  147      136      1
  147      137      1
  153      134      1
  153      136      1
  153      137      1
;
   24      145      1
  133      145      1
  153      145      1
;
   25      135      1
  136      135      1
  137      135      1
;
   25      138      1
   25      140      1
   25      141      1
  136      138      1
  136      140      1
  136      141      1
  134      138      1
  134      140      1
  134      141      1
;
  133      139      1
  140      139      1
  141      139      1
;
  133      142      1
  133      144      1
  133      145      1
  138      142      1
  138      144      1
  138      145      1
  140      142      1
  140      144      1
  140      145      1
;
  137      143      1
  144      143      1
  145      143      1
;
  137      146      1
  137      147      1
  137      148      1
  142      146      1
  142      147      1
  142      148      1
  144      146      1
  144      147      1
  144      148      1
;
  141       25      1
  146       25      1
  148       25      1
;
  141      149      1
  141      150      1
  141      151      1
  146      149      1
  146      150      1
  146      151      1
  147      149      1
  147      150      1
  147      151      1
;
  145      152      1
  149      152      1
  150      152      1
;
;
;
141        154     1
141        168     1
141        174     1
;
142        155     1
142        157     1
142        158     1
168        155     1
168        157     1
168        158     1
174        155     1
174        157     1
174        158     1
;
142        166     1
154        166     1
174        166     1
;
143        156     1
157        156     1
158        156     1
143        175     1
157        175     1
158        175     1
;
143        159     1
143        161     1
143        162     1
157        159     1
157        161     1
157        162     1
155        159     1
155        161     1
155        162     1
;
154        160     1
161        160     1
162        160     1
;
154        163     1
154        165     1
154        166     1
159        163     1
159        165     1
159        166     1
161        163     1
161        165     1
161        166     1
;
158        164     1
165        164     1
166        164     1
;
158        167     1
158        168     1
158        169     1
163        167     1
163        168     1
163        169     1
165        167     1
165        168     1
165        169     1
;
162        143     1
167        143     1
169        143     1
;
162        170     1
162        171     1
162        172     1
167        170     1
167        171     1
167        172     1
168        170     1
168        171     1
168        172     1
;
166        173     1
170        173     1
171        173     1
;
154        176     1
154        177     1
156        176     1
156        177     1
;
155        178     1
155        179     1
155        180     1
176        178     1
176        179     1
176        180     1
;
;
;
158     181     1
158     195     1
158     201     1
;
159     182     1
159     184     1
159     185     1
195     182     1
195     184     1
195     185     1
201     182     1
201     184     1
201     185     1
;
159     193     1
181     193     1
201     193     1
;
160     183     1
184     183     1
185     183     1
;
160     186     1
160     188     1
160     189     1
184     186     1
184     188     1
184     189     1
182     186     1
182     188     1
182     189     1
;
181     187     1
188     187     1
189     187     1
;
181     190     1
181     192     1
181     193     1
186     190     1
186     192     1
186     193     1
188     190     1
188     192     1
188     193     1
;
185     191     1
192     191     1
193     191     1
;
185     194     1
185     195     1
185     196     1
190     194     1
190     195     1
190     196     1
192     194     1
192     195     1
192     196     1
;
189     160     1
194     160     1
196     160     1
;
189     197     1
189     198     1
189     199     1
194     197     1
194     198     1
194     199     1
195     197     1
195     198     1
195     199     1
;
193     200     1
197     200     1
198     200     1
;
;
;
;
;
137     202     1
137     216     1
137     222     1
;
138     203     1
138     205     1
138     206     1
216     203     1
216     205     1
216     206     1
222     203     1
222     205     1
222     206     1
;
138     214     1
202     214     1
222     214     1
;
;
139     207     1
139     209     1
139     210     1
205     207     1
205     209     1
205     210     1
203     207     1
203     209     1
203     210     1
;
202     208     1
209     208     1
210     208     1
;
202     211     1
202     213     1
202     214     1
207     211     1
207     213     1
207     214     1
209     211     1
209     213     1
209     214     1
;
206     212     1
213     212     1
214     212     1
206     204     1
213     204     1
214     204     1
;
206     215     1
206     216     1
206     217     1
211     215     1
211     216     1
211     217     1
213     215     1
213     216     1
213     217     1
;
210     139     1
215     139     1
217     139     1
;
210     218     1
210     219     1
210     220     1
215     218     1
215     219     1
215     220     1
216     218     1
216     219     1
216     220     1
;
214     221     1
218     221     1
219     221     1
;
210     223     1
210     224     1
212     223     1
212     224     1
;
211     225     1
211     226     1
211     227     1
223     225     1
223     226     1
223     227     1
;
138     228     1
138     229     1
202     228     1
202     229     1
216     228     1
216     229     1
;
214     230     1
214     231     1
214     232     1
220     230     1
220     231     1
220     232     1
218     230     1
218     231     1
218     232     1
;
217     233     1
230     233     1
231     233     1
;
217     234     1
217     235     1
217     236     1
231     234     1
231     235     1
231     236     1
232     234     1
232     235     1
232     236     1
;
219     237     1
234     237     1
235     237     1
;
[ dihedrals ]
;
;improper dihydrals
;  ai    aj    ak    al funct
      31      35      37      38       2 0.00000E+00 0.558E+02
      36      35      37      39       2 0.00000E+00 0.558E+02
      79      29      81      80       2 0.00000E+00 0.1674E+03
     175     176     155     177       2 0.00000E+00 0.1674E+03
     204     223     224     211       2 0.00000E+00 0.1674E+03
     222     228     229     139       2 0.00000E+00 0.1674E+03
;
