# Supplementary material for: Phase Partitioning of GM1 and Its Bodipy-Labeled Analog Determine Their Different Binding to Cholera Toxin
Source: Front Physiol. 2017 May 9;8:252. doi: 10.3389/fphys.2017.00252 (PMC5422513; doi:10.3389/fphys.2017.00252)
Supplement: Supplementary file 4 [file DataSheet1.ZIP › GM1/gm1.pdb]

REMARK    GENERATED BY TRJCONV
TITLE     POPC bilayer t=   0.00000
REMARK    THIS IS A SIMULATION BOX
CRYST1  119.189  126.759  177.561  90.00  90.00  90.00 P 1           1
MODEL        1
ATOM      1  HOA GL1     1      19.540  24.900 113.760  1.00  0.00            
ATOM      2  OA  GL1     1      18.670  25.000 113.380  1.00  0.00            
ATOM      3  CA  GL1     1      18.460  23.850 112.600  1.00  0.00            
ATOM      4  HA1 GL1     1      18.340  22.980 113.250  1.00  0.00            
ATOM      5  HA2 GL1     1      17.530  23.970 112.050  1.00  0.00            
ATOM      6  CB  GL1     1      19.640  23.660 111.630  1.00  0.00            
ATOM      7  HB  GL1     1      19.360  22.860 110.940  1.00  0.00            
ATOM      8  OD  GL1     1      19.790  24.870 110.870  1.00  0.00            
ATOM      9  CE  GL1     1      20.770  24.780 109.890  1.00  0.00            
ATOM     10  HE  GL1     1      20.610  23.910 109.250  1.00  0.00            
ATOM     11  O11 GL1     1      20.840  25.920 109.110  1.00  0.00            
ATOM     12  C12 GM1     2      19.750  26.130 108.220  1.00  0.00            
ATOM     13 1H12 GM1     2      19.330  25.190 107.860  1.00  0.00            
ATOM     14 2H12 GM1     2      18.940  26.670 108.710  1.00  0.00            
ATOM     15  CF  GL1     3      22.130  24.680 110.600  1.00  0.00            
ATOM     16  OF  GL1     3      23.180  24.710 109.650  1.00  0.00            
ATOM     17  HOF GL1     3      22.990  25.460 109.110  1.00  0.00            
ATOM     18  HF  GL1     3      22.240  25.520 111.290  1.00  0.00            
ATOM     19  CG  GL1     3      22.180  23.350 111.360  1.00  0.00            
ATOM     20  OG  GL1     3      23.420  23.300 112.040  1.00  0.00            
ATOM     21  HOG GL1     3      24.050  23.630 111.400  1.00  0.00            
ATOM     22  HG  GL1     3      22.140  22.520 110.640  1.00  0.00            
ATOM     23  CH  GL1     3      20.980  23.230 112.330  1.00  0.00            
ATOM     24  OX  GL1     3      21.280  24.030 113.480  1.00  0.00            
ATOM     25  CM  GL1     3      21.510  23.230 114.590  1.00  0.00            
ATOM     26  HH  GL1     3      20.860  22.180 112.590  1.00  0.00            
ATOM     27  C13 GM1     4      20.390  26.910 107.060  1.00  0.00            
ATOM     28  H13 GM1     4      21.270  26.360 106.720  1.00  0.00            
ATOM     29  N1  GM1     4      20.820  28.180 107.610  1.00  0.00            
ATOM     30  HN  GM1     4      20.220  28.570 108.320  1.00  0.00            
ATOM     31  C14 GM1     4      19.470  27.150 105.840  1.00  0.00            
ATOM     32  OSM GM1     4      18.320  27.850 106.270  1.00  0.00            
ATOM     33  HSM GM1     4      17.890  28.200 105.510  1.00  0.00            
ATOM     34  H14 GM1     4      19.960  27.770 105.090  1.00  0.00            
ATOM     35  C17 GM1     4      19.060  25.850 105.140  1.00  0.00            
ATOM     36 1H17 GM1     4      19.700  25.000 105.340  1.00  0.00            
ATOM     37  C18 GM1     4      18.000  25.680 104.330  1.00  0.00            
ATOM     38 1H18 GM1     4      17.350  26.520 104.120  1.00  0.00            
ATOM     39  C19 GM1     4      17.620  24.370 103.670  1.00  0.00            
ATOM     40 1H19 GM1     4      16.590  24.150 103.980  1.00  0.00            
ATOM     41 2H19 GM1     4      18.230  23.550 104.060  1.00  0.00            
ATOM     42  C20 GM1     4      17.680  24.420 102.140  1.00  0.00            
ATOM     43 1H20 GM1     4      17.240  25.350 101.780  1.00  0.00            
ATOM     44 2H20 GM1     4      17.060  23.620 101.740  1.00  0.00            
ATOM     45  C21 GM1     4      19.100  24.260 101.570  1.00  0.00            
ATOM     46 1H21 GM1     4      19.510  23.300 101.900  1.00  0.00            
ATOM     47 2H21 GM1     4      19.770  25.030 101.960  1.00  0.00            
ATOM     48  C22 GM1     4      19.110  24.310 100.030  1.00  0.00            
ATOM     49 1H22 GM1     4      18.950  25.330  99.700  1.00  0.00            
ATOM     50 2H22 GM1     4      18.270  23.730  99.650  1.00  0.00            
ATOM     51  C23 GM1     4      20.390  23.750  99.390  1.00  0.00            
ATOM     52 1H23 GM1     4      20.510  22.710  99.710  1.00  0.00            
ATOM     53 2H23 GM1     4      21.270  24.280  99.760  1.00  0.00            
ATOM     54  C24 GM1     4      20.350  23.810  97.860  1.00  0.00            
ATOM     55 1H24 GM1     4      20.630  24.810  97.520  1.00  0.00            
ATOM     56 2H24 GM1     4      19.320  23.660  97.530  1.00  0.00            
ATOM     57  C25 GM1     4      21.210  22.740  97.160  1.00  0.00            
ATOM     58 1H25 GM1     4      20.990  22.750  96.090  1.00  0.00            
ATOM     59 2H25 GM1     4      20.900  21.760  97.510  1.00  0.00            
ATOM     60  C26 GM1     4      22.730  22.890  97.350  1.00  0.00            
ATOM     61 1H26 GM1     4      23.200  22.010  96.930  1.00  0.00            
ATOM     62 2H26 GM1     4      22.980  22.890  98.410  1.00  0.00            
ATOM     63  C27 GM1     4      23.310  24.140  96.670  1.00  0.00            
ATOM     64 1H27 GM1     4      23.010  25.030  97.210  1.00  0.00            
ATOM     65 2H27 GM1     4      22.890  24.230  95.670  1.00  0.00            
ATOM     66  C28 GM1     4      24.850  24.080  96.590  1.00  0.00            
ATOM     67 1H28 GM1     4      25.160  23.230  95.980  1.00  0.00            
ATOM     68 2H28 GM1     4      25.230  23.880  97.590  1.00  0.00            
ATOM     69  C29 GM1     4      25.510  25.370  96.080  1.00  0.00            
ATOM     70 1H29 GM1     4      26.490  25.450  96.550  1.00  0.00            
ATOM     71 2H29 GM1     4      24.950  26.240  96.430  1.00  0.00            
ATOM     72  C30 GM1     4      25.730  25.440  94.560  1.00  0.00            
ATOM     73 1H30 GM1     4      26.340  24.610  94.230  1.00  0.00            
ATOM     74 2H30 GM1     4      26.300  26.340  94.340  1.00  0.00            
ATOM     75  C31 GM1     4      24.440  25.480  93.730  1.00  0.00            
ATOM     76 1H31 GM1     4      23.750  26.240  94.110  1.00  0.00            
ATOM     77 2H31 GM1     4      24.650  25.720  92.690  1.00  0.00            
ATOM     78 3H31 GM1     4      23.930  24.520  93.740  1.00  0.00            
ATOM     79  C32 GM1     4      21.720  28.970 107.050  1.00  0.00            
ATOM     80  O33 GM1     4      22.420  28.620 106.100  1.00  0.00            
ATOM     81  C36 GM1     4      22.000  30.340 107.670  1.00  0.00            
ATOM     82 1H36 GM1     4      21.270  30.550 108.460  1.00  0.00            
ATOM     83 2H36 GM1     4      21.810  31.060 106.880  1.00  0.00            
ATOM     84  C37 GM1     4      23.430  30.470 108.220  1.00  0.00            
ATOM     85 1H37 GM1     4      24.130  29.870 107.640  1.00  0.00            
ATOM     86 2H37 GM1     4      23.480  30.050 109.230  1.00  0.00            
ATOM     87  C38 GM1     4      23.950  31.930 108.260  1.00  0.00            
ATOM     88 1H38 GM1     4      24.970  31.920 108.660  1.00  0.00            
ATOM     89 2H38 GM1     4      23.360  32.510 108.970  1.00  0.00            
ATOM     90  C39 GM1     4      23.960  32.640 106.900  1.00  0.00            
ATOM     91 1H39 GM1     4      24.510  33.570 106.990  1.00  0.00            
ATOM     92 2H39 GM1     4      22.950  32.930 106.620  1.00  0.00            
ATOM     93  C40 GM1     4      24.570  31.790 105.780  1.00  0.00            
ATOM     94 1H40 GM1     4      23.970  30.890 105.640  1.00  0.00            
ATOM     95 2H40 GM1     4      25.560  31.440 106.070  1.00  0.00            
ATOM     96  C41 GM1     4      24.660  32.510 104.430  1.00  0.00            
ATOM     97 1H41 GM1     4      25.410  33.300 104.480  1.00  0.00            
ATOM     98 2H41 GM1     4      23.710  33.010 104.210  1.00  0.00            
ATOM     99  C42 GM1     4      24.980  31.530 103.300  1.00  0.00            
ATOM    100 1H42 GM1     4      24.160  30.810 103.210  1.00  0.00            
ATOM    101 2H42 GM1     4      25.860  30.940 103.570  1.00  0.00            
ATOM    102  C43 GM1     4      25.220  32.200 101.940  1.00  0.00            
ATOM    103 1H43 GM1     4      26.100  32.850 102.020  1.00  0.00            
ATOM    104 2H43 GM1     4      24.380  32.840 101.690  1.00  0.00            
ATOM    105  C44 GM1     4      25.440  31.150 100.840  1.00  0.00            
ATOM    106 1H44 GM1     4      24.510  30.600 100.670  1.00  0.00            
ATOM    107 2H44 GM1     4      26.160  30.410 101.190  1.00  0.00            
ATOM    108  C45 GM1     4      25.950  31.730  99.520  1.00  0.00            
ATOM    109 1H45 GM1     4      26.170  30.910  98.850  1.00  0.00            
ATOM    110 2H45 GM1     4      26.900  32.240  99.700  1.00  0.00            
ATOM    111  C46 GM1     4      24.970  32.690  98.830  1.00  0.00            
ATOM    112 1H46 GM1     4      24.880  33.610  99.410  1.00  0.00            
ATOM    113 2H46 GM1     4      23.970  32.240  98.830  1.00  0.00            
ATOM    114  C47 GM1     4      25.360  33.010  97.380  1.00  0.00            
ATOM    115 1H47 GM1     4      24.560  33.610  96.930  1.00  0.00            
ATOM    116 2H47 GM1     4      25.390  32.090  96.800  1.00  0.00            
ATOM    117  C48 GM1     4      26.700  33.750  97.250  1.00  0.00            
ATOM    118 1H48 GM1     4      27.480  33.190  97.760  1.00  0.00            
ATOM    119 2H48 GM1     4      26.630  34.710  97.760  1.00  0.00            
ATOM    120  C49 GM1     4      27.150  33.960  95.800  1.00  0.00            
ATOM    121 1H49 GM1     4      27.250  32.990  95.310  1.00  0.00            
ATOM    122 2H49 GM1     4      28.150  34.400  95.810  1.00  0.00            
ATOM    123  C50 GM1     4      26.220  34.870  94.980  1.00  0.00            
ATOM    124 1H50 GM1     4      26.030  35.790  95.530  1.00  0.00            
ATOM    125 2H50 GM1     4      25.260  34.380  94.850  1.00  0.00            
ATOM    126  C51 GM1     4      26.820  35.200  93.610  1.00  0.00            
ATOM    127 1H51 GM1     4      27.780  35.700  93.740  1.00  0.00            
ATOM    128 2H51 GM1     4      27.020  34.280  93.060  1.00  0.00            
ATOM    129  C52 GM1     4      25.900  36.110  92.780  1.00  0.00            
ATOM    130 1H52 GM1     4      24.950  35.620  92.580  1.00  0.00            
ATOM    131 2H52 GM1     4      25.700  37.040  93.290  1.00  0.00            
ATOM    132 3H52 GM1     4      26.360  36.340  91.820  1.00  0.00            
ATOM    133  C1  GA2     5      22.030  24.080 115.780  1.00  0.00            
ATOM    134  O1  GA2     5      23.260  24.640 115.360  1.00  0.00            
ATOM    135  HO1 GA2     5      23.250  24.590 114.410  1.00  0.00            
ATOM    136  H1  GA2     5      21.320  24.880 115.980  1.00  0.00            
ATOM    137  C2  GA2     5      22.180  23.180 117.040  1.00  0.00            
ATOM    138  O2  GA2     5      22.450  23.950 118.210  1.00  0.00            
ATOM    139  CO2 GA2     5      23.370  23.370 119.160  1.00  0.00            
ATOM    140  H2  GA2     5      22.990  22.460 116.840  1.00  0.00            
ATOM    141  C3  GA2     5      20.860  22.410 117.260  1.00  0.00            
ATOM    142  O3  GA2     5      19.880  23.390 117.590  1.00  0.00            
ATOM    143  CO3 GA2     5      19.410  23.280 118.930  1.00  0.00            
ATOM    144  H3  GA2     5      20.950  21.650 118.040  1.00  0.00            
ATOM    145  C4  GA2     5      20.450  21.650 115.990  1.00  0.00            
ATOM    146  H4  GA2     5      21.230  20.930 115.750  1.00  0.00            
ATOM    147  O4  GA2     5      20.310  22.600 114.940  1.00  0.00            
ATOM    148  C5  GA2     5      19.120  20.890 116.120  1.00  0.00            
ATOM    149  H51 GA2     5      18.290  21.590 116.220  1.00  0.00            
ATOM    150  H52 GA2     5      19.120  20.270 117.020  1.00  0.00            
ATOM    151  O5  GA2     5      18.940  20.070 114.980  1.00  0.00            
ATOM    152  HO5 GA2     5      19.590  19.380 115.030  1.00  0.00            
ATOM    153  H6  GA2     5      22.260  22.470 114.350  1.00  0.00            
ATOM    154  C1  GA2     5      18.420  24.460 119.100  1.00  0.00            
ATOM    155  N2  GA2     5      19.250  25.680 119.260  1.00  0.00            
ATOM    156  HN2 GA2     5      19.680  25.950 118.400  1.00  0.00            
ATOM    157  H1  GA2     5      17.870  24.550 118.160  1.00  0.00            
ATOM    158  C2  GA2     5      17.340  24.240 120.220  1.00  0.00            
ATOM    159  O2  GA2     5      16.130  24.940 119.930  1.00  0.00            
ATOM    160  CT2 GA2     5      16.170  26.320 120.150  1.00  0.00            
ATOM    161  H2  GA2     5      17.700  24.470 121.220  1.00  0.00            
ATOM    162  C3  GA2     5      16.900  22.760 120.340  1.00  0.00            
ATOM    163  O3  GA2     5      16.000  22.510 119.280  1.00  0.00            
ATOM    164  HO3 GA2     5      15.590  23.350 119.110  1.00  0.00            
ATOM    165  H3  GA2     5      16.360  22.620 121.280  1.00  0.00            
ATOM    166  C4  GA2     5      18.120  21.820 120.290  1.00  0.00            
ATOM    167  H4  GA2     5      18.810  22.070 121.100  1.00  0.00            
ATOM    168  O4  GA2     5      18.750  22.030 119.040  1.00  0.00            
ATOM    169  C5  GA2     5      17.800  20.320 120.360  1.00  0.00            
ATOM    170  H51 GA2     5      17.300  20.000 119.440  1.00  0.00            
ATOM    171  H52 GA2     5      17.130  20.110 121.190  1.00  0.00            
ATOM    172  O5  GA2     5      19.000  19.600 120.530  1.00  0.00            
ATOM    173  HO5 GA2     5      19.720  20.120 120.170  1.00  0.00            
ATOM    174  H6  GA2     5      20.230  23.330 119.650  1.00  0.00            
ATOM    175  C7  GA2     5      19.770  26.240 120.370  1.00  0.00            
ATOM    176  O7  GA2     5      19.450  25.940 121.510  1.00  0.00            
ATOM    177  C8  GA2     5      20.770  27.370 120.170  1.00  0.00            
ATOM    178  H81 GA2     5      21.160  27.400 119.150  1.00  0.00            
ATOM    179  H82 GA2     5      21.620  27.230 120.850  1.00  0.00            
ATOM    180  H83 GA2     5      20.310  28.320 120.410  1.00  0.00            
ATOM    181  C1  GA2     5      14.790  26.910 119.790  1.00  0.00            
ATOM    182  O1  GA2     5      14.500  26.840 118.410  1.00  0.00            
ATOM    183  HO1 GA2     5      13.810  27.460 118.260  1.00  0.00            
ATOM    184  H1  GA2     5      14.020  26.370 120.350  1.00  0.00            
ATOM    185  C2  GA2     5      14.740  28.420 120.130  1.00  0.00            
ATOM    186  O2  GA2     5      13.390  28.850 119.980  1.00  0.00            
ATOM    187  HO2 GA2     5      12.870  28.280 120.530  1.00  0.00            
ATOM    188  H2  GA2     5      15.380  28.970 119.450  1.00  0.00            
ATOM    189  C3  GA2     5      15.210  28.700 121.580  1.00  0.00            
ATOM    190  O3  GA2     5      14.180  28.270 122.460  1.00  0.00            
ATOM    191  HO3 GA2     5      13.510  28.940 122.450  1.00  0.00            
ATOM    192  H3  GA2     5      15.350  29.770 121.720  1.00  0.00            
ATOM    193  C4  GA2     5      16.550  27.970 121.830  1.00  0.00            
ATOM    194  H4  GA2     5      17.310  28.420 121.180  1.00  0.00            
ATOM    195  O4  GA2     5      16.420  26.580 121.500  1.00  0.00            
ATOM    196  C5  GA2     5      17.060  28.050 123.270  1.00  0.00            
ATOM    197  H51 GA2     5      16.570  27.300 123.900  1.00  0.00            
ATOM    198  H52 GA2     5      16.830  29.030 123.710  1.00  0.00            
ATOM    199  O5  GA2     5      18.460  27.870 123.290  1.00  0.00            
ATOM    200  HO5 GA2     5      18.680  27.060 122.820  1.00  0.00            
ATOM    201  H6  GA2     5      16.930  26.780 119.520  1.00  0.00            
ATOM    202  C1  GA2     5      23.380  24.270 120.420  1.00  0.00            
ATOM    203  H11 GA2     5      22.360  24.420 120.780  1.00  0.00            
ATOM    204  C7  GA2     5      27.140  25.250 121.300  1.00  0.00            
ATOM    205  H12 GA2     5      23.900  23.750 121.230  1.00  0.00            
ATOM    206  C2  GA2     5      24.070  25.620 120.160  1.00  0.00            
ATOM    207  O2  GA2     5      24.210  26.370 121.350  1.00  0.00            
ATOM    208  HO2 GA2     5      25.150  26.400 121.550  1.00  0.00            
ATOM    209  H2  GA2     5      23.430  26.200 119.480  1.00  0.00            
ATOM    210  C3  GA2     5      25.440  25.430 119.490  1.00  0.00            
ATOM    211  N3  GA2     5      26.350  24.710 120.380  1.00  0.00            
ATOM    212  HN3 GA2     5      26.330  23.700 120.270  1.00  0.00            
ATOM    213  H3  GA2     5      25.860  26.400 119.230  1.00  0.00            
ATOM    214  C4  GA2     5      25.240  24.580 118.210  1.00  0.00            
ATOM    215  H4  GA2     5      24.520  25.090 117.570  1.00  0.00            
ATOM    216  O4  GA2     5      24.700  23.320 118.600  1.00  0.00            
ATOM    217  C5  GA2     5      26.500  24.340 117.350  1.00  0.00            
ATOM    218  H51 GA2     5      27.370  24.140 117.980  1.00  0.00            
ATOM    219  C52 GA2     5      26.800  25.500 116.360  1.00  0.00            
ATOM    220  O5  GA2     5      26.230  23.170 116.620  1.00  0.00            
ATOM    221  HO5 GA2     5      25.570  22.720 117.140  1.00  0.00            
ATOM    222  CO6 GA2     5      22.980  21.930 119.600  1.00  0.00            
ATOM    223  O6  GA2     5      27.110  26.450 121.570  1.00  0.00            
ATOM    224  C6  GA2     5      28.030  24.300 122.100  1.00  0.00            
ATOM    225  H71 GA2     5      28.910  24.830 122.460  1.00  0.00            
ATOM    226  H72 GA2     5      28.350  23.460 121.490  1.00  0.00            
ATOM    227  H73 GA2     5      27.490  23.920 122.970  1.00  0.00            
ATOM    228  O11 GA2     5      22.050  21.750 120.390  1.00  0.00            
ATOM    229  O12 GA2     5      23.380  20.960 118.960  1.00  0.00            
ATOM    230  CG3 GA2     5      28.010  25.230 115.450  1.00  0.00            
ATOM    231  H32 GA2     5      25.920  25.700 115.760  1.00  0.00            
ATOM    232  OG2 GA2     5      27.170  26.670 117.040  1.00  0.00            
ATOM    233  HG2 GA2     5      27.800  27.080 116.440  1.00  0.00            
ATOM    234 1HG1 GA2     5      28.880  24.940 116.040  1.00  0.00            
ATOM    235 2HG1 GA2     5      27.800  24.420 114.750  1.00  0.00            
ATOM    236  OG3 GA2     5      28.300  26.430 114.740  1.00  0.00            
ATOM    237  HG3 GA2     5      27.570  26.610 114.160  1.00  0.00            
TER
ENDMDL
