# Supplementary material for: Phase Partitioning of GM1 and Its Bodipy-Labeled Analog Determine Their Different Binding to Cholera Toxin
Source: Front Physiol. 2017 May 9;8:252. doi: 10.3389/fphys.2017.00252 (PMC5422513; doi:10.3389/fphys.2017.00252)
Supplement: Supplementary file 4 [file DataSheet1.ZIP › GM1/membrane1.top]

;
#include "ffoplsaa.itp"
#include "OPLSaa.db"
#include "gm1.itp"
;
[ system ]
POPC bilayer
;
[ molecules ]
GM1        1
